# Supplementary material for: Use of organic material provided by an automatic enrichment device by weaner pigs and its influence on tail lesions
Source: PLoS One. 2024 Nov 1;19(11):e0309244. doi: 10.1371/journal.pone.0309244 (PMC11530003; doi:10.1371/journal.pone.0309244)
Supplement: S10 File — (XLSX) [file pone.0309244.s011.xlsx]

## Sheet: Tabelle1
Scan	Pen	Week	Material	Supplies	Time_Day	Batch	Animals	Active	Enrichment_Device	Eating	Inactive
0	1	1	MI	4	Morning	2	24	10	0	0	14
1	1	1	MI	4	Morning	2	24	8	0	0	16
2	1	1	MI	4	Morning	2	24	8	0	0	16
3	1	1	MI	4	Morning	2	24	11	0	0	13
4	1	1	MI	4	Morning	2	24	8	0	0	16
5	1	1	MI	4	Morning	2	24	13	1	0	10
6	1	1	MI	4	Morning	2	24	10	7	0	7
7	1	1	MI	4	Morning	2	24	9	12	0	3
8	1	1	MI	4	Morning	2	24	9	9	0	6
9	1	1	MI	4	Morning	2	24	9	9	0	6
10	1	1	MI	4	Morning	2	24	7	10	0	7
11	1	1	MI	4	Morning	2	24	5	11	0	8
12	1	1	MI	4	Morning	2	24	23	0	0	1
13	1	1	MI	4	Morning	2	24	13	9	0	2
14	1	1	MI	4	Morning	2	24	13	5	0	6
15	1	1	MI	4	Morning	2	24	9	10	1	4
16	1	1	MI	4	Morning	2	24	15	6	0	3
17	1	1	MI	4	Morning	2	24	13	4	3	4
18	1	1	MI	4	Morning	2	24	16	5	0	3
19	1	1	MI	4	Morning	2	24	16	4	2	2
20	1	1	MI	4	Morning	2	24	12	6	0	6
0	1	1	MI	4	Morning	2	24	5	0	1	18
1	1	1	MI	4	Morning	2	24	7	0	0	17
2	1	1	MI	4	Morning	2	24	9	0	0	15
3	1	1	MI	4	Morning	2	24	10	0	0	14
4	1	1	MI	4	Morning	2	24	4	0	0	20
5	1	1	MI	4	Morning	2	24	3	1	0	20
6	1	1	MI	4	Morning	2	24	13	7	0	4
7	1	1	MI	4	Morning	2	24	7	10	0	7
8	1	1	MI	4	Morning	2	24	10	12	1	1
9	1	1	MI	4	Morning	2	24	10	11	1	2
10	1	1	MI	4	Morning	2	24	8	6	1	9
11	1	1	MI	4	Morning	2	24	6	13	1	4
12	1	1	MI	4	Morning	2	24	10	10	0	4
13	1	1	MI	4	Morning	2	24	10	10	1	3
14	1	1	MI	4	Morning	2	24	9	11	1	3
15	1	1	MI	4	Morning	2	24	12	5	0	7
16	1	1	MI	4	Morning	2	24	13	4	0	7
17	1	1	MI	4	Morning	2	24	7	5	2	10
18	1	1	MI	4	Morning	2	24	6	3	0	15
19	1	1	MI	4	Morning	2	24	7	5	0	12
20	1	1	MI	4	Morning	2	24	7	3	2	12
0	1	1	MI	4	Afternoon	2	24	17	0	1	6
1	1	1	MI	4	Afternoon	2	24	20	0	3	1
2	1	1	MI	4	Afternoon	2	24	18	1	3	2
3	1	1	MI	4	Afternoon	2	24	19	2	2	1
4	1	1	MI	4	Afternoon	2	24	16	1	1	6
5	1	1	MI	4	Afternoon	2	24	12	0	4	8
6	1	1	MI	4	Afternoon	2	24	10	8	2	4
7	1	1	MI	4	Afternoon	2	24	14	7	1	2
8	1	1	MI	4	Afternoon	2	24	13	7	0	4
9	1	1	MI	4	Afternoon	2	24	14	7	0	3
10	1	1	MI	4	Afternoon	2	24	20	3	0	1
11	1	1	MI	4	Afternoon	2	24	9	7	0	8
12	1	1	MI	4	Afternoon	2	24	10	7	0	7
13	1	1	MI	4	Afternoon	2	24	23	0	0	1
14	1	1	MI	4	Afternoon	2	24	11	8	0	5
15	1	1	MI	4	Afternoon	2	24	13	4	0	7
16	1	1	MI	4	Afternoon	2	24	7	7	3	7
17	1	1	MI	4	Afternoon	2	24	11	0	1	12
18	1	1	MI	4	Afternoon	2	24	14	1	0	9
19	1	1	MI	4	Afternoon	2	24	9	7	3	5
20	1	1	MI	4	Afternoon	2	24	15	3	3	3
0	1	1	MI	4	Afternoon	2	24	5	0	0	19
1	1	1	MI	4	Afternoon	2	24	4	0	0	20
2	1	1	MI	4	Afternoon	2	24	4	0	0	20
3	1	1	MI	4	Afternoon	2	24	4	0	0	20
4	1	1	MI	4	Afternoon	2	24	2	0	0	22
5	1	1	MI	4	Afternoon	2	24	2	0	0	22
6	1	1	MI	4	Afternoon	2	24	7	4	1	12
7	1	1	MI	4	Afternoon	2	24	7	1	1	15
8	1	1	MI	4	Afternoon	2	24	4	3	3	14
9	1	1	MI	4	Afternoon	2	24	6	3	3	12
10	1	1	MI	4	Afternoon	2	24	6	10	1	7
11	1	1	MI	4	Afternoon	2	24	7	14	1	2
12	1	1	MI	4	Afternoon	2	24	11	7	3	3
13	1	1	MI	4	Afternoon	2	24	7	12	2	3
14	1	1	MI	4	Afternoon	2	24	16	3	2	3
15	1	1	MI	4	Afternoon	2	24	13	6	1	4
16	1	1	MI	4	Afternoon	2	24	9	8	4	3
17	1	1	MI	4	Afternoon	2	24	10	8	4	2
18	1	1	MI	4	Afternoon	2	24	17	7	0	0
19	1	1	MI	4	Afternoon	2	24	14	7	0	3
20	1	1	MI	4	Afternoon	2	24	13	7	0	4
0	1	2	MI	4	Morning	2	24	0	0	0	24
1	1	2	MI	4	Morning	2	24	0	0	0	24
2	1	2	MI	4	Morning	2	24	0	0	1	23
3	1	2	MI	4	Morning	2	24	0	0	1	23
4	1	2	MI	4	Morning	2	24	2	0	3	19
5	1	2	MI	4	Morning	2	24	0	0	2	22
6	1	2	MI	4	Morning	2	24	0	5	1	18
7	1	2	MI	4	Morning	2	24	0	5	0	19
8	1	2	MI	4	Morning	2	24	0	4	1	19
9	1	2	MI	4	Morning	2	24	0	4	1	19
10	1	2	MI	4	Morning	2	24	1	4	1	18
11	1	2	MI	4	Morning	2	24	1	4	0	19
12	1	2	MI	4	Morning	2	24	2	9	0	13
13	1	2	MI	4	Morning	2	24	4	9	2	9
14	1	2	MI	4	Morning	2	24	2	10	9	3
15	1	2	MI	4	Morning	2	24	7	5	5	7
16	1	2	MI	4	Morning	2	24	2	7	5	10
17	1	2	MI	4	Morning	2	24	2	6	6	10
18	1	2	MI	4	Morning	2	24	7	6	2	9
19	1	2	MI	4	Morning	2	24	3	8	5	8
20	1	2	MI	4	Morning	2	24	4	8	8	4
0	1	2	MI	4	Morning	2	24	1	0	1	22
1	1	2	MI	4	Morning	2	24	4	0	4	16
2	1	2	MI	4	Morning	2	24	5	0	3	16
3	1	2	MI	4	Morning	2	24	4	1	3	16
4	1	2	MI	4	Morning	2	24	6	0	3	15
5	1	2	MI	4	Morning	2	24	3	0	3	18
6	1	2	MI	4	Morning	2	24	0	11	2	11
7	1	2	MI	4	Morning	2	24	3	10	0	11
8	1	2	MI	4	Morning	2	24	1	10	2	11
9	1	2	MI	4	Morning	2	24	0	11	0	13
10	1	2	MI	4	Morning	2	24	1	10	1	12
11	1	2	MI	4	Morning	2	24	1	9	0	14
12	1	2	MI	4	Morning	2	24	2	8	0	14
13	1	2	MI	4	Morning	2	24	3	6	1	14
14	1	2	MI	4	Morning	2	24	1	6	4	13
15	1	2	MI	4	Morning	2	24	1	2	4	17
16	1	2	MI	4	Morning	2	24	1	2	4	17
17	1	2	MI	4	Morning	2	24	1	3	2	18
18	1	2	MI	4	Morning	2	24	3	1	0	20
19	1	2	MI	4	Morning	2	24	1	2	0	21
20	1	2	MI	4	Morning	2	24	2	0	0	22
0	1	2	MI	4	Afternoon	2	24	12	3	5	4
1	1	2	MI	4	Afternoon	2	24	8	4	6	6
2	1	2	MI	4	Afternoon	2	24	14	2	3	5
3	1	2	MI	4	Afternoon	2	24	9	0	8	7
4	1	2	MI	4	Afternoon	2	24	6	1	9	8
5	1	2	MI	4	Afternoon	2	24	10	2	7	5
6	1	2	MI	4	Afternoon	2	24	1	15	8	0
7	1	2	MI	4	Afternoon	2	24	6	17	1	0
8	1	2	MI	4	Afternoon	2	24	7	13	4	0
9	1	2	MI	4	Afternoon	2	24	8	13	3	0
10	1	2	MI	4	Afternoon	2	24	8	13	3	0
11	1	2	MI	4	Afternoon	2	24	10	10	4	0
12	1	2	MI	4	Afternoon	2	24	11	10	2	1
13	1	2	MI	4	Afternoon	2	24	11	8	4	1
14	1	2	MI	4	Afternoon	2	24	9	10	5	0
15	1	2	MI	4	Afternoon	2	24	9	7	6	2
16	1	2	MI	4	Afternoon	2	24	10	10	4	0
17	1	2	MI	4	Afternoon	2	24	16	6	0	2
18	1	2	MI	4	Afternoon	2	24	17	5	0	2
19	1	2	MI	4	Afternoon	2	24	6	12	3	3
20	1	2	MI	4	Afternoon	2	24	14	7	0	3
0	1	2	MI	4	Afternoon	2	24	6	0	3	15
1	1	2	MI	4	Afternoon	2	24	5	0	4	15
2	1	2	MI	4	Afternoon	2	24	5	0	5	14
3	1	2	MI	4	Afternoon	2	24	7	0	3	14
4	1	2	MI	4	Afternoon	2	24	6	0	3	15
5	1	2	MI	4	Afternoon	2	24	8	0	2	14
6	1	2	MI	4	Afternoon	2	24	6	14	3	1
7	1	2	MI	4	Afternoon	2	24	5	13	6	0
8	1	2	MI	4	Afternoon	2	24	3	15	5	1
9	1	2	MI	4	Afternoon	2	24	4	15	5	0
10	1	2	MI	4	Afternoon	2	24	4	14	6	0
11	1	2	MI	4	Afternoon	2	24	6	13	5	0
12	1	2	MI	4	Afternoon	2	24	7	12	4	1
13	1	2	MI	4	Afternoon	2	24	10	9	4	1
14	1	2	MI	4	Afternoon	2	24	6	9	4	5
15	1	2	MI	4	Afternoon	2	24	8	3	6	7
16	1	2	MI	4	Afternoon	2	24	9	2	3	10
17	1	2	MI	4	Afternoon	2	24	7	6	3	8
18	1	2	MI	4	Afternoon	2	24	8	5	3	8
19	1	2	MI	4	Afternoon	2	24	6	4	3	11
20	1	2	MI	4	Afternoon	2	24	8	5	4	7
0	1	3	MI	4	Morning	2	24	0	0	1	23
1	1	3	MI	4	Morning	2	24	0	0	0	24
2	1	3	MI	4	Morning	2	24	0	0	0	24
3	1	3	MI	4	Morning	2	24	0	0	0	24
4	1	3	MI	4	Morning	2	24	1	0	0	23
5	1	3	MI	4	Morning	2	24	1	0	0	23
6	1	3	MI	4	Morning	2	24	4	1	0	19
7	1	3	MI	4	Morning	2	24	4	2	1	17
8	1	3	MI	4	Morning	2	24	1	5	3	15
9	1	3	MI	4	Morning	2	24	1	5	4	14
10	1	3	MI	4	Morning	2	24	3	5	5	11
11	1	3	MI	4	Morning	2	24	5	5	4	10
12	1	3	MI	4	Morning	2	24	2	4	6	12
13	1	3	MI	4	Morning	2	24	4	3	7	10
14	1	3	MI	4	Morning	2	24	5	3	4	12
15	1	3	MI	4	Morning	2	24	3	3	6	12
16	1	3	MI	4	Morning	2	24	0	3	7	14
17	1	3	MI	4	Morning	2	24	3	4	8	9
18	1	3	MI	4	Morning	2	24	3	5	7	9
19	1	3	MI	4	Morning	2	24	7	2	6	9
20	1	3	MI	4	Morning	2	24	6	5	7	6
0	1	3	MI	4	Morning	2	24	0	0	4	20
1	1	3	MI	4	Morning	2	24	0	0	4	20
2	1	3	MI	4	Morning	2	24	0	0	3	21
3	1	3	MI	4	Morning	2	24	1	0	2	21
4	1	3	MI	4	Morning	2	24	0	0	2	22
5	1	3	MI	4	Morning	2	24	2	0	0	22
6	1	3	MI	4	Morning	2	24	0	1	0	23
7	1	3	MI	4	Morning	2	24	0	2	0	22
8	1	3	MI	4	Morning	2	24	1	2	0	21
9	1	3	MI	4	Morning	2	24	0	3	0	21
10	1	3	MI	4	Morning	2	24	0	3	0	21
11	1	3	MI	4	Morning	2	24	0	3	0	21
12	1	3	MI	4	Morning	2	24	0	1	0	23
13	1	3	MI	4	Morning	2	24	0	0	0	24
14	1	3	MI	4	Morning	2	24	0	1	0	23
15	1	3	MI	4	Morning	2	24	1	0	0	23
16	1	3	MI	4	Morning	2	24	1	1	0	22
17	1	3	MI	4	Morning	2	24	1	2	0	21
18	1	3	MI	4	Morning	2	24	2	0	0	22
19	1	3	MI	4	Morning	2	24	2	0	0	22
20	1	3	MI	4	Morning	2	24	1	0	0	23
0	1	3	MI	4	Afternoon	2	24	5	1	2	16
1	1	3	MI	4	Afternoon	2	24	8	0	0	16
2	1	3	MI	4	Afternoon	2	24	6	0	1	17
3	1	3	MI	4	Afternoon	2	24	6	0	3	15
4	1	3	MI	4	Afternoon	2	24	8	0	3	13
5	1	3	MI	4	Afternoon	2	24	14	1	2	7
6	1	3	MI	4	Afternoon	2	24	13	8	2	1
7	1	3	MI	4	Afternoon	2	24	10	9	4	1
8	1	3	MI	4	Afternoon	2	24	8	9	6	1
9	1	3	MI	4	Afternoon	2	24	7	8	8	1
10	1	3	MI	4	Afternoon	2	24	7	6	8	3
11	1	3	MI	4	Afternoon	2	24	5	7	7	5
12	1	3	MI	4	Afternoon	2	24	7	4	8	5
13	1	3	MI	4	Afternoon	2	24	6	4	9	5
14	1	3	MI	4	Afternoon	2	24	7	2	8	7
15	1	3	MI	4	Afternoon	2	24	7	4	6	7
16	1	3	MI	4	Afternoon	2	24	9	5	6	4
17	1	3	MI	4	Afternoon	2	24	7	3	10	4
18	1	3	MI	4	Afternoon	2	24	6	5	9	4
19	1	3	MI	4	Afternoon	2	24	7	6	6	5
20	1	3	MI	4	Afternoon	2	24	10	2	6	6
0	1	3	MI	4	Afternoon	2	24	2	1	6	15
1	1	3	MI	4	Afternoon	2	24	6	1	5	12
2	1	3	MI	4	Afternoon	2	24	7	3	5	9
3	1	3	MI	4	Afternoon	2	24	6	1	6	11
4	1	3	MI	4	Afternoon	2	24	8	2	6	8
5	1	3	MI	4	Afternoon	2	24	11	0	4	9
6	1	3	MI	4	Afternoon	2	24	8	11	4	1
7	1	3	MI	4	Afternoon	2	24	5	15	3	1
8	1	3	MI	4	Afternoon	2	24	7	12	3	2
9	1	3	MI	4	Afternoon	2	24	5	12	6	1
10	1	3	MI	4	Afternoon	2	24	6	13	5	0
11	1	3	MI	4	Afternoon	2	24	8	10	6	0
12	1	3	MI	4	Afternoon	2	24	4	13	7	0
13	1	3	MI	4	Afternoon	2	24	5	9	9	1
14	1	3	MI	4	Afternoon	2	24	6	6	9	3
15	1	3	MI	4	Afternoon	2	24	9	5	6	4
16	1	3	MI	4	Afternoon	2	24	6	4	8	6
17	1	3	MI	4	Afternoon	2	24	4	6	8	6
18	1	3	MI	4	Afternoon	2	24	5	6	8	5
19	1	3	MI	4	Afternoon	2	24	1	4	3	16
20	1	3	MI	4	Afternoon	2	24	9	4	7	4
0	1	4	MI	4	Morning	2	24	2	0	0	22
1	1	4	MI	4	Morning	2	24	1	0	0	23
2	1	4	MI	4	Morning	2	24	0	1	0	23
3	1	4	MI	4	Morning	2	24	1	0	0	23
4	1	4	MI	4	Morning	2	24	1	0	0	23
5	1	4	MI	4	Morning	2	24	1	0	0	23
6	1	4	MI	4	Morning	2	24	0	1	0	23
7	1	4	MI	4	Morning	2	24	0	0	0	24
8	1	4	MI	4	Morning	2	24	2	2	0	20
9	1	4	MI	4	Morning	2	24	3	1	0	20
10	1	4	MI	4	Morning	2	24	3	2	4	15
11	1	4	MI	4	Morning	2	24	3	3	3	15
12	1	4	MI	4	Morning	2	24	4	4	4	12
13	1	4	MI	4	Morning	2	24	5	4	3	12
14	1	4	MI	4	Morning	2	24	4	4	5	11
15	1	4	MI	4	Morning	2	24	6	3	5	10
16	1	4	MI	4	Morning	2	24	6	3	3	12
17	1	4	MI	4	Morning	2	24	6	3	6	9
18	1	4	MI	4	Morning	2	24	5	3	2	14
19	1	4	MI	4	Morning	2	24	2	3	6	13
20	1	4	MI	4	Morning	2	24	3	3	4	14
0	1	4	MI	4	Morning	2	24	3	0	0	21
1	1	4	MI	4	Morning	2	24	2	0	0	22
2	1	4	MI	4	Morning	2	24	4	0	0	20
3	1	4	MI	4	Morning	2	24	1	0	1	22
4	1	4	MI	4	Morning	2	24	2	0	0	22
5	1	4	MI	4	Morning	2	24	2	0	0	22
6	1	4	MI	4	Morning	2	24	1	7	0	16
7	1	4	MI	4	Morning	2	24	2	4	1	17
8	1	4	MI	4	Morning	2	24	1	5	1	17
9	1	4	MI	4	Morning	2	24	2	6	1	15
10	1	4	MI	4	Morning	2	24	1	7	0	16
11	1	4	MI	4	Morning	2	24	3	5	1	15
12	1	4	MI	4	Morning	2	24	5	3	2	14
13	1	4	MI	4	Morning	2	24	5	4	1	14
14	1	4	MI	4	Morning	2	24	5	4	0	15
15	1	4	MI	4	Morning	2	24	14	8	1	1
16	1	4	MI	4	Morning	2	24	17	3	3	1
17	1	4	MI	4	Morning	2	24	19	3	2	0
18	1	4	MI	4	Morning	2	24	21	2	1	0
19	1	4	MI	4	Morning	2	24	19	2	3	0
20	1	4	MI	4	Morning	2	24	17	4	3	0
0	1	4	MI	4	Afternoon	2	24	8	1	6	9
1	1	4	MI	4	Afternoon	2	24	9	1	5	9
2	1	4	MI	4	Afternoon	2	24	11	0	3	10
3	1	4	MI	4	Afternoon	2	24	9	0	5	10
4	1	4	MI	4	Afternoon	2	24	9	0	5	10
5	1	4	MI	4	Afternoon	2	24	11	0	4	9
6	1	4	MI	4	Afternoon	2	24	8	6	6	4
7	1	4	MI	4	Afternoon	2	24	11	5	4	4
8	1	4	MI	4	Afternoon	2	24	10	8	4	2
9	1	4	MI	4	Afternoon	2	24	9	7	5	3
10	1	4	MI	4	Afternoon	2	24	8	6	5	5
11	1	4	MI	4	Afternoon	2	24	12	3	2	7
12	1	4	MI	4	Afternoon	2	24	10	4	3	7
13	1	4	MI	4	Afternoon	2	24	14	5	1	4
14	1	4	MI	4	Afternoon	2	24	19	4	0	1
15	1	4	MI	4	Afternoon	2	24	19	3	2	0
16	1	4	MI	4	Afternoon	2	24	20	3	1	0
17	1	4	MI	4	Afternoon	2	24	12	4	1	7
18	1	4	MI	4	Afternoon	2	24	13	3	2	6
19	1	4	MI	4	Afternoon	2	24	8	3	1	12
20	1	4	MI	4	Afternoon	2	24	11	0	2	11
0	1	4	MI	4	Afternoon	2	24	11	2	4	7
1	1	4	MI	4	Afternoon	2	24	11	0	5	8
2	1	4	MI	4	Afternoon	2	24	10	0	6	8
3	1	4	MI	4	Afternoon	2	24	7	0	6	11
4	1	4	MI	4	Afternoon	2	24	6	0	6	12
5	1	4	MI	4	Afternoon	2	24	14	0	4	6
6	1	4	MI	4	Afternoon	2	24	3	15	5	1
7	1	4	MI	4	Afternoon	2	24	6	13	5	0
8	1	4	MI	4	Afternoon	2	24	6	12	5	1
9	1	4	MI	4	Afternoon	2	24	8	8	7	1
10	1	4	MI	4	Afternoon	2	24	9	8	6	1
11	1	4	MI	4	Afternoon	2	24	10	7	5	2
12	1	4	MI	4	Afternoon	2	24	8	9	5	2
13	1	4	MI	4	Afternoon	2	24	9	7	7	1
14	1	4	MI	4	Afternoon	2	24	7	8	5	4
15	1	4	MI	4	Afternoon	2	24	7	6	6	5
16	1	4	MI	4	Afternoon	2	24	12	7	5	0
17	1	4	MI	4	Afternoon	2	24	10	7	4	3
18	1	4	MI	4	Afternoon	2	24	12	4	6	2
19	1	4	MI	4	Afternoon	2	24	9	6	6	3
20	1	4	MI	4	Afternoon	2	24	9	4	4	7
0	1	5	MI	4	Morning	2	24	2	1	4	17
1	1	5	MI	4	Morning	2	24	6	0	1	17
2	1	5	MI	4	Morning	2	24	5	0	2	17
3	1	5	MI	4	Morning	2	24	6	0	4	14
4	1	5	MI	4	Morning	2	24	7	0	1	16
5	1	5	MI	4	Morning	2	24	8	0	3	13
6	1	5	MI	4	Morning	2	24	6	8	3	7
7	1	5	MI	4	Morning	2	24	5	9	1	9
8	1	5	MI	4	Morning	2	24	6	6	2	10
9	1	5	MI	4	Morning	2	24	9	5	2	8
10	1	5	MI	4	Morning	2	24	7	6	6	5
11	1	5	MI	4	Morning	2	24	7	3	6	8
12	1	5	MI	4	Morning	2	24	6	2	3	13
13	1	5	MI	4	Morning	2	24	2	4	5	13
14	1	5	MI	4	Morning	2	24	2	2	4	16
15	1	5	MI	4	Morning	2	24	4	3	3	14
16	1	5	MI	4	Morning	2	24	5	2	3	14
17	1	5	MI	4	Morning	2	24	3	2	2	17
18	1	5	MI	4	Morning	2	24	5	0	1	18
19	1	5	MI	4	Morning	2	24	3	2	3	16
20	1	5	MI	4	Morning	2	24	4	2	2	16
0	1	5	MI	4	Morning	2	24	16	0	0	8
1	1	5	MI	4	Morning	2	24	17	1	0	6
2	1	5	MI	4	Morning	2	24	8	1	6	9
3	1	5	MI	4	Morning	2	24	4	0	5	15
4	1	5	MI	4	Morning	2	24	5	1	4	14
5	1	5	MI	4	Morning	2	24	1	0	3	20
6	1	5	MI	4	Morning	2	24	5	5	1	13
7	1	5	MI	4	Morning	2	24	4	4	2	14
8	1	5	MI	4	Morning	2	24	3	4	2	15
9	1	5	MI	4	Morning	2	24	1	6	3	14
10	1	5	MI	4	Morning	2	24	2	5	1	16
11	1	5	MI	4	Morning	2	24	4	5	1	14
12	1	5	MI	4	Morning	2	24	3	3	3	15
13	1	5	MI	4	Morning	2	24	3	2	3	16
14	1	5	MI	4	Morning	2	24	5	0	3	16
15	1	5	MI	4	Morning	2	24	2	0	2	20
16	1	5	MI	4	Morning	2	24	1	1	1	21
17	1	5	MI	4	Morning	2	24	2	0	2	20
18	1	5	MI	4	Morning	2	24	1	1	1	21
19	1	5	MI	4	Morning	2	24	2	0	2	20
20	1	5	MI	4	Morning	2	24	1	0	2	21
0	1	5	MI	4	Afternoon	2	24	8	2	4	10
1	1	5	MI	4	Afternoon	2	24	8	1	5	10
2	1	5	MI	4	Afternoon	2	24	12	2	7	3
3	1	5	MI	4	Afternoon	2	24	15	1	5	3
4	1	5	MI	4	Afternoon	2	24	10	5	5	4
5	1	5	MI	4	Afternoon	2	24	13	4	6	1
6	1	5	MI	4	Afternoon	2	24	11	9	4	0
7	1	5	MI	4	Afternoon	2	24	10	7	6	1
8	1	5	MI	4	Afternoon	2	24	11	5	6	2
9	1	5	MI	4	Afternoon	2	24	9	8	5	2
10	1	5	MI	4	Afternoon	2	24	8	5	8	3
11	1	5	MI	4	Afternoon	2	24	12	4	7	1
12	1	5	MI	4	Afternoon	2	24	8	6	6	4
13	1	5	MI	4	Afternoon	2	24	9	5	6	4
14	1	5	MI	4	Afternoon	2	24	8	1	5	10
15	1	5	MI	4	Afternoon	2	24	12	5	2	5
16	1	5	MI	4	Afternoon	2	24	11	2	7	4
17	1	5	MI	4	Afternoon	2	24	15	1	5	3
18	1	5	MI	4	Afternoon	2	24	12	4	3	5
19	1	5	MI	4	Afternoon	2	24	10	6	4	4
20	1	5	MI	4	Afternoon	2	24	19	2	1	2
0	1	5	MI	4	Afternoon	2	24	18	0	3	3
1	1	5	MI	4	Afternoon	2	24	15	0	4	5
2	1	5	MI	4	Afternoon	2	24	15	5	3	1
3	1	5	MI	4	Afternoon	2	24	14	0	5	5
4	1	5	MI	4	Afternoon	2	24	14	0	1	9
5	1	5	MI	4	Afternoon	2	24	16	0	5	3
6	1	5	MI	4	Afternoon	2	24	9	9	5	1
7	1	5	MI	4	Afternoon	2	24	12	7	4	1
8	1	5	MI	4	Afternoon	2	24	12	7	3	2
9	1	5	MI	4	Afternoon	2	24	6	6	6	6
10	1	5	MI	4	Afternoon	2	24	11	5	1	7
11	1	5	MI	4	Afternoon	2	24	5	5	5	9
12	1	5	MI	4	Afternoon	2	24	8	5	3	8
13	1	5	MI	4	Afternoon	2	24	11	3	0	10
14	1	5	MI	4	Afternoon	2	24	9	3	3	9
15	1	5	MI	4	Afternoon	2	24	9	3	3	9
16	1	5	MI	4	Afternoon	2	24	4	4	4	12
17	1	5	MI	4	Afternoon	2	24	6	4	2	12
18	1	5	MI	4	Afternoon	2	24	7	2	2	13
19	1	5	MI	4	Afternoon	2	24	3	3	4	14
20	1	5	MI	4	Afternoon	2	24	3	1	6	14
0	1	6	MI	4	Morning	2	24	0	0	2	22
1	1	6	MI	4	Morning	2	24	0	0	1	23
2	1	6	MI	4	Morning	2	24	1	0	1	22
3	1	6	MI	4	Morning	2	24	2	0	0	22
4	1	6	MI	4	Morning	2	24	2	0	1	21
5	1	6	MI	4	Morning	2	24	2	0	0	22
6	1	6	MI	4	Morning	2	24	5	5	0	14
7	1	6	MI	4	Morning	2	24	2	6	1	15
8	1	6	MI	4	Morning	2	24	4	4	2	14
9	1	6	MI	4	Morning	2	24	2	3	3	16
10	1	6	MI	4	Morning	2	24	3	0	3	18
11	1	6	MI	4	Morning	2	24	5	3	2	14
12	1	6	MI	4	Morning	2	24	7	2	2	13
13	1	6	MI	4	Morning	2	24	6	1	2	15
14	1	6	MI	4	Morning	2	24	4	2	4	14
15	1	6	MI	4	Morning	2	24	5	0	2	17
16	1	6	MI	4	Morning	2	24	0	2	5	17
17	1	6	MI	4	Morning	2	24	2	1	4	17
18	1	6	MI	4	Morning	2	24	3	0	5	16
19	1	6	MI	4	Morning	2	24	5	0	2	17
20	1	6	MI	4	Morning	2	24	5	1	2	16
0	1	6	MI	4	Morning	2	24	6	0	4	14
1	1	6	MI	4	Morning	2	24	4	1	3	16
2	1	6	MI	4	Morning	2	24	4	1	1	18
3	1	6	MI	4	Morning	2	24	4	1	2	17
4	1	6	MI	4	Morning	2	24	5	0	3	16
5	1	6	MI	4	Morning	2	24	1	0	6	17
6	1	6	MI	4	Morning	2	24	4	5	2	13
7	1	6	MI	4	Morning	2	24	5	5	5	9
8	1	6	MI	4	Morning	2	24	7	5	4	8
9	1	6	MI	4	Morning	2	24	7	6	5	6
10	1	6	MI	4	Morning	2	24	7	7	3	7
11	1	6	MI	4	Morning	2	24	17	5	2	0
0	1	6	MI	4	Afternoon	2	24	6	0	2	16
1	1	6	MI	4	Afternoon	2	24	6	0	2	16
2	1	6	MI	4	Afternoon	2	24	6	0	3	15
3	1	6	MI	4	Afternoon	2	24	4	0	5	15
4	1	6	MI	4	Afternoon	2	24	6	1	6	11
5	1	6	MI	4	Afternoon	2	24	6	0	5	13
6	1	6	MI	4	Afternoon	2	24	10	5	5	4
7	1	6	MI	4	Afternoon	2	24	10	6	3	5
8	1	6	MI	4	Afternoon	2	24	5	7	5	7
9	1	6	MI	4	Afternoon	2	24	12	4	2	6
10	1	6	MI	4	Afternoon	2	24	8	8	5	3
11	1	6	MI	4	Afternoon	2	24	10	7	4	3
12	1	6	MI	4	Afternoon	2	24	10	4	6	4
13	1	6	MI	4	Afternoon	2	24	10	3	6	5
14	1	6	MI	4	Afternoon	2	24	4	6	7	7
15	1	6	MI	4	Afternoon	2	24	5	4	5	10
16	1	6	MI	4	Afternoon	2	24	1	5	5	13
17	1	6	MI	4	Afternoon	2	24	3	2	6	13
18	1	6	MI	4	Afternoon	2	24	6	1	3	14
19	1	6	MI	4	Afternoon	2	24	8	3	1	12
20	1	6	MI	4	Afternoon	2	24	4	2	4	14
0	1	6	MI	4	Afternoon	2	24	6	0	4	14
1	1	6	MI	4	Afternoon	2	24	6	0	4	14
2	1	6	MI	4	Afternoon	2	24	5	0	5	14
3	1	6	MI	4	Afternoon	2	24	7	1	7	9
4	1	6	MI	4	Afternoon	2	24	6	1	6	11
5	1	6	MI	4	Afternoon	2	24	4	1	7	12
6	1	6	MI	4	Afternoon	2	24	7	7	4	6
7	1	6	MI	4	Afternoon	2	24	6	8	7	3
8	1	6	MI	4	Afternoon	2	24	4	10	4	6
9	1	6	MI	4	Afternoon	2	24	8	5	7	4
10	1	6	MI	4	Afternoon	2	24	6	7	8	3
11	1	6	MI	4	Afternoon	2	24	8	6	7	3
12	1	6	MI	4	Afternoon	2	24	3	4	7	10
13	1	6	MI	4	Afternoon	2	24	8	4	6	6
14	1	6	MI	4	Afternoon	2	24	8	2	6	8
15	1	6	MI	4	Afternoon	2	24	10	5	5	4
16	1	6	MI	4	Afternoon	2	24	6	3	7	8
17	1	6	MI	4	Afternoon	2	24	8	5	3	8
18	1	6	MI	4	Afternoon	2	24	5	3	6	10
19	1	6	MI	4	Afternoon	2	24	5	1	5	13
20	1	6	MI	4	Afternoon	2	24	3	0	4	17
0	1	1	MI	2	Morning	3	24	0	0	0	24
1	1	1	MI	2	Morning	3	24	0	0	0	24
2	1	1	MI	2	Morning	3	24	0	0	0	24
3	1	1	MI	2	Morning	3	24	0	0	0	24
4	1	1	MI	2	Morning	3	24	0	0	0	24
5	1	1	MI	2	Morning	3	24	0	0	0	24
6	1	1	MI	2	Morning	3	24	3	0	0	21
7	1	1	MI	2	Morning	3	24	5	0	0	19
8	1	1	MI	2	Morning	3	24	3	0	0	21
9	1	1	MI	2	Morning	3	24	3	1	0	20
10	1	1	MI	2	Morning	3	24	2	1	0	21
11	1	1	MI	2	Morning	3	24	0	1	0	23
12	1	1	MI	2	Morning	3	24	0	0	0	24
13	1	1	MI	2	Morning	3	24	0	0	0	24
14	1	1	MI	2	Morning	3	24	0	1	0	23
15	1	1	MI	2	Morning	3	24	0	0	0	24
16	1	1	MI	2	Morning	3	24	0	1	0	23
17	1	1	MI	2	Morning	3	24	0	0	0	24
18	1	1	MI	2	Morning	3	24	1	0	0	23
19	1	1	MI	2	Morning	3	24	0	0	0	24
20	1	1	MI	2	Morning	3	24	1	1	0	22
0	1	1	MI	2	Afternoon	3	24	12	0	1	11
1	1	1	MI	2	Afternoon	3	24	10	0	4	10
2	1	1	MI	2	Afternoon	3	24	11	0	1	12
3	1	1	MI	2	Afternoon	3	24	9	0	2	13
4	1	1	MI	2	Afternoon	3	24	11	0	3	10
5	1	1	MI	2	Afternoon	3	24	8	0	5	11
6	1	1	MI	2	Afternoon	3	24	15	7	1	1
7	1	1	MI	2	Afternoon	3	24	9	14	1	0
8	1	1	MI	2	Afternoon	3	24	7	15	2	0
9	1	1	MI	2	Afternoon	3	24	5	15	2	2
10	1	1	MI	2	Afternoon	3	24	7	14	2	1
11	1	1	MI	2	Afternoon	3	24	7	17	0	0
12	1	1	MI	2	Afternoon	3	24	13	7	0	4
13	1	1	MI	2	Afternoon	3	24	6	14	1	3
14	1	1	MI	2	Afternoon	3	24	7	13	1	3
15	1	1	MI	2	Afternoon	3	24	14	8	2	0
16	1	1	MI	2	Afternoon	3	24	8	12	3	1
17	1	1	MI	2	Afternoon	3	24	6	13	3	2
18	1	1	MI	2	Afternoon	3	24	8	11	1	4
19	1	1	MI	2	Afternoon	3	24	11	11	1	1
20	1	1	MI	2	Afternoon	3	24	12	7	0	5
0	1	2	MI	2	Morning	3	24	14	0	3	7
1	1	2	MI	2	Morning	3	24	11	0	6	7
2	1	2	MI	2	Morning	3	24	10	1	9	4
3	1	2	MI	2	Morning	3	24	9	2	10	3
4	1	2	MI	2	Morning	3	24	8	3	10	3
5	1	2	MI	2	Morning	3	24	8	0	12	4
6	1	2	MI	2	Morning	3	24	2	18	4	0
7	1	2	MI	2	Morning	3	24	1	13	7	3
8	1	2	MI	2	Morning	3	24	2	15	6	1
9	1	2	MI	2	Morning	3	24	3	13	7	1
10	1	2	MI	2	Morning	3	24	12	7	4	1
11	1	2	MI	2	Morning	3	24	9	10	5	0
12	1	2	MI	2	Morning	3	24	10	7	7	0
13	1	2	MI	2	Morning	3	24	19	4	1	0
14	1	2	MI	2	Morning	3	24	10	10	4	0
15	1	2	MI	2	Morning	3	24	6	12	6	0
16	1	2	MI	2	Morning	3	24	6	11	6	1
17	1	2	MI	2	Morning	3	24	20	0	4	0
0	1	2	MI	2	Afternoon	3	24	21	0	1	2
1	1	2	MI	2	Afternoon	3	24	24	0	0	0
2	1	2	MI	2	Afternoon	3	24	22	0	2	0
3	1	2	MI	2	Afternoon	3	24	21	0	3	0
4	1	2	MI	2	Afternoon	3	24	20	0	3	1
5	1	2	MI	2	Afternoon	3	24	19	0	5	0
6	1	2	MI	2	Afternoon	3	24	5	15	3	1
7	1	2	MI	2	Afternoon	3	24	3	18	2	1
8	1	2	MI	2	Afternoon	3	24	5	16	2	1
9	1	2	MI	2	Afternoon	3	24	7	14	1	2
10	1	2	MI	2	Afternoon	3	24	1	19	2	2
11	1	2	MI	2	Afternoon	3	24	4	11	4	5
12	1	2	MI	2	Afternoon	3	24	3	10	5	6
13	1	2	MI	2	Afternoon	3	24	5	3	7	9
14	1	2	MI	2	Afternoon	3	24	1	6	8	9
15	1	2	MI	2	Afternoon	3	24	6	4	6	8
16	1	2	MI	2	Afternoon	3	24	5	8	5	6
17	1	2	MI	2	Afternoon	3	24	4	8	5	7
18	1	2	MI	2	Afternoon	3	24	6	6	6	6
19	1	2	MI	2	Afternoon	3	24	7	6	6	5
20	1	2	MI	2	Afternoon	3	24	3	6	8	7
0	1	3	MI	2	Morning	3	24	22	2	0	0
1	1	3	MI	2	Morning	3	24	19	4	1	0
2	1	3	MI	2	Morning	3	24	13	1	5	5
3	1	3	MI	2	Morning	3	24	11	3	6	4
4	1	3	MI	2	Morning	3	24	14	4	6	0
5	1	3	MI	2	Morning	3	24	10	2	9	3
6	1	3	MI	2	Morning	3	24	6	14	4	0
7	1	3	MI	2	Morning	3	24	6	13	4	1
8	1	3	MI	2	Morning	3	24	6	11	6	1
9	1	3	MI	2	Morning	3	24	5	10	8	1
10	1	3	MI	2	Morning	3	24	7	6	7	4
11	1	3	MI	2	Morning	3	24	6	2	9	7
12	1	3	MI	2	Morning	3	24	5	9	9	1
13	1	3	MI	2	Morning	3	24	4	8	10	2
14	1	3	MI	2	Morning	3	24	5	8	11	0
15	1	3	MI	2	Morning	3	24	9	6	5	4
16	1	3	MI	2	Morning	3	24	2	6	8	8
17	1	3	MI	2	Morning	3	24	5	4	7	8
18	1	3	MI	2	Morning	3	24	7	6	6	5
19	1	3	MI	2	Morning	3	24	12	3	4	5
20	1	3	MI	2	Morning	3	24	12	3	3	6
0	1	3	MI	2	Afternoon	3	24	0	0	2	22
1	1	3	MI	2	Afternoon	3	24	1	0	0	23
2	1	3	MI	2	Afternoon	3	24	1	0	2	21
3	1	3	MI	2	Afternoon	3	24	2	0	1	21
4	1	3	MI	2	Afternoon	3	24	0	0	2	22
5	1	3	MI	2	Afternoon	3	24	0	0	2	22
6	1	3	MI	2	Afternoon	3	24	2	12	2	8
7	1	3	MI	2	Afternoon	3	24	3	12	2	7
8	1	3	MI	2	Afternoon	3	24	6	8	4	6
9	1	3	MI	2	Afternoon	3	24	2	12	5	5
10	1	3	MI	2	Afternoon	3	24	5	5	8	6
11	1	3	MI	2	Afternoon	3	24	3	8	8	5
12	1	3	MI	2	Afternoon	3	24	2	10	7	5
13	1	3	MI	2	Afternoon	3	24	3	8	7	6
14	1	3	MI	2	Afternoon	3	24	1	10	7	6
15	1	3	MI	2	Afternoon	3	24	6	8	4	6
16	1	3	MI	2	Afternoon	3	24	5	7	7	5
17	1	3	MI	2	Afternoon	3	24	6	7	6	5
18	1	3	MI	2	Afternoon	3	24	6	7	5	6
19	1	3	MI	2	Afternoon	3	24	6	7	6	5
20	1	3	MI	2	Afternoon	3	24	7	7	5	5
0	1	4	MI	2	Morning	3	24	5	3	6	10
1	1	4	MI	2	Morning	3	24	7	0	5	12
2	1	4	MI	2	Morning	3	24	8	0	6	10
3	1	4	MI	2	Morning	3	24	8	0	4	12
4	1	4	MI	2	Morning	3	24	6	0	3	15
5	1	4	MI	2	Morning	3	24	8	0	1	15
6	1	4	MI	2	Morning	3	24	2	15	3	4
7	1	4	MI	2	Morning	3	24	7	13	0	4
8	1	4	MI	2	Morning	3	24	4	12	4	4
9	1	4	MI	2	Morning	3	24	5	13	1	5
10	1	4	MI	2	Morning	3	24	5	12	4	3
11	1	4	MI	2	Morning	3	24	8	9	4	3
12	1	4	MI	2	Morning	3	24	3	10	4	7
13	1	4	MI	2	Morning	3	24	4	7	7	6
14	1	4	MI	2	Morning	3	24	8	6	3	7
15	1	4	MI	2	Morning	3	24	12	3	3	6
16	1	4	MI	2	Morning	3	24	6	5	4	9
17	1	4	MI	2	Morning	3	24	6	5	4	9
18	1	4	MI	2	Morning	3	24	10	5	4	5
19	1	4	MI	2	Morning	3	24	13	5	3	3
20	1	4	MI	2	Morning	3	24	11	5	3	5
0	1	4	MI	2	Afternoon	3	24	9	0	3	12
1	1	4	MI	2	Afternoon	3	24	5	1	3	15
2	1	4	MI	2	Afternoon	3	24	8	0	2	14
3	1	4	MI	2	Afternoon	3	24	10	0	0	14
4	1	4	MI	2	Afternoon	3	24	10	0	3	11
5	1	4	MI	2	Afternoon	3	24	9	0	1	14
6	1	4	MI	2	Afternoon	3	24	9	14	0	1
7	1	4	MI	2	Afternoon	3	24	10	12	0	2
8	1	4	MI	2	Afternoon	3	24	7	12	2	3
9	1	4	MI	2	Afternoon	3	24	10	8	3	3
10	1	4	MI	2	Afternoon	3	24	9	8	4	3
11	1	4	MI	2	Afternoon	3	24	6	9	6	3
12	1	4	MI	2	Afternoon	3	24	10	5	6	3
13	1	4	MI	2	Afternoon	3	24	8	7	6	3
14	1	4	MI	2	Afternoon	3	24	11	8	4	1
15	1	4	MI	2	Afternoon	3	24	7	5	7	5
16	1	4	MI	2	Afternoon	3	24	6	3	7	8
17	1	4	MI	2	Afternoon	3	24	8	5	6	5
18	1	4	MI	2	Afternoon	3	24	10	4	7	3
19	1	4	MI	2	Afternoon	3	24	5	7	8	4
20	1	4	MI	2	Afternoon	3	24	6	5	9	4
0	1	5	MI	2	Morning	3	22	1	0	6	15
1	1	5	MI	2	Morning	3	22	2	0	4	16
2	1	5	MI	2	Morning	3	22	2	1	6	13
3	1	5	MI	2	Morning	3	22	4	0	4	14
4	1	5	MI	2	Morning	3	22	3	1	6	12
5	1	5	MI	2	Morning	3	22	5	0	3	14
6	1	5	MI	2	Morning	3	22	6	12	2	2
7	1	5	MI	2	Morning	3	22	4	12	1	5
8	1	5	MI	2	Morning	3	22	5	12	3	2
9	1	5	MI	2	Morning	3	22	4	12	4	2
10	1	5	MI	2	Morning	3	22	5	8	6	3
11	1	5	MI	2	Morning	3	22	10	7	3	2
12	1	5	MI	2	Morning	3	22	11	5	5	1
13	1	5	MI	2	Morning	3	22	10	7	5	0
14	1	5	MI	2	Morning	3	22	10	6	5	1
15	1	5	MI	2	Morning	3	22	8	6	3	5
16	1	5	MI	2	Morning	3	22	9	4	1	8
17	1	5	MI	2	Morning	3	22	8	4	4	6
18	1	5	MI	2	Morning	3	22	8	3	2	9
19	1	5	MI	2	Morning	3	22	5	6	2	9
20	1	5	MI	2	Morning	3	22	6	3	0	13
0	1	5	MI	2	Afternoon	3	22	7	0	1	14
1	1	5	MI	2	Afternoon	3	22	16	0	0	6
2	1	5	MI	2	Afternoon	3	22	15	1	1	5
3	1	5	MI	2	Afternoon	3	22	11	2	2	7
4	1	5	MI	2	Afternoon	3	22	7	1	3	11
5	1	5	MI	2	Afternoon	3	22	6	0	2	14
6	1	5	MI	2	Afternoon	3	22	5	13	1	3
7	1	5	MI	2	Afternoon	3	22	7	11	2	2
8	1	5	MI	2	Afternoon	3	22	6	12	3	1
9	1	5	MI	2	Afternoon	3	22	4	13	4	1
10	1	5	MI	2	Afternoon	3	22	6	10	3	3
11	1	5	MI	2	Afternoon	3	22	9	5	2	6
12	1	5	MI	2	Afternoon	3	22	4	6	2	10
13	1	5	MI	2	Afternoon	3	22	6	9	3	4
14	1	5	MI	2	Afternoon	3	22	14	5	2	1
15	1	5	MI	2	Afternoon	3	22	10	4	4	4
16	1	5	MI	2	Afternoon	3	22	8	5	3	6
17	1	5	MI	2	Afternoon	3	22	7	6	2	7
18	1	5	MI	2	Afternoon	3	22	6	3	3	10
19	1	5	MI	2	Afternoon	3	22	14	4	3	1
20	1	5	MI	2	Afternoon	3	22	11	6	2	3
0	1	6	MI	2	Morning	3	22	3	0	1	18
1	1	6	MI	2	Morning	3	22	2	0	2	18
2	1	6	MI	2	Morning	3	22	1	0	2	19
3	1	6	MI	2	Morning	3	22	2	0	1	19
4	1	6	MI	2	Morning	3	22	2	0	1	19
5	1	6	MI	2	Morning	3	22	3	0	0	19
6	1	6	MI	2	Morning	3	22	2	13	1	6
7	1	6	MI	2	Morning	3	22	2	11	1	8
8	1	6	MI	2	Morning	3	22	4	10	2	6
9	1	6	MI	2	Morning	3	22	5	8	0	9
10	1	6	MI	2	Morning	3	22	1	10	1	10
11	1	6	MI	2	Morning	3	22	2	10	1	9
12	1	6	MI	2	Morning	3	22	3	7	0	12
13	1	6	MI	2	Morning	3	22	1	5	1	15
14	1	6	MI	2	Morning	3	22	4	3	1	14
15	1	6	MI	2	Morning	3	22	3	6	0	13
16	1	6	MI	2	Morning	3	22	2	1	0	19
17	1	6	MI	2	Morning	3	22	2	2	1	17
18	1	6	MI	2	Morning	3	22	1	6	0	15
19	1	6	MI	2	Morning	3	22	3	4	0	15
20	1	6	MI	2	Morning	3	22	2	1	1	18
0	1	6	MI	2	Afternoon	3	22	19	0	2	1
1	1	6	MI	2	Afternoon	3	22	18	0	4	0
2	1	6	MI	2	Afternoon	3	22	18	1	1	2
3	1	6	MI	2	Afternoon	3	22	20	0	0	2
4	1	6	MI	2	Afternoon	3	22	14	4	1	3
5	1	6	MI	2	Afternoon	3	22	17	0	2	3
6	1	6	MI	2	Afternoon	3	22	9	11	2	0
7	1	6	MI	2	Afternoon	3	22	10	12	0	0
8	1	6	MI	2	Afternoon	3	22	10	8	2	2
9	1	6	MI	2	Afternoon	3	22	9	8	2	3
10	1	6	MI	2	Afternoon	3	22	11	5	0	6
11	1	6	MI	2	Afternoon	3	22	16	5	1	0
12	1	6	MI	2	Afternoon	3	22	17	4	1	0
13	1	6	MI	2	Afternoon	3	22	17	3	2	0
14	1	6	MI	2	Afternoon	3	22	14	2	2	4
15	1	6	MI	2	Afternoon	3	22	14	0	2	6
16	1	6	MI	2	Afternoon	3	22	15	0	0	7
17	1	6	MI	2	Afternoon	3	22	11	1	2	8
18	1	6	MI	2	Afternoon	3	22	13	0	0	9
19	1	6	MI	2	Afternoon	3	22	12	0	2	8
20	1	6	MI	2	Afternoon	3	22	13	1	2	6
2	1	1	OB	6	Morning	4	24	10	1	1	12
3	1	1	OB	6	Morning	4	24	10	2	2	10
4	1	1	OB	6	Morning	4	24	9	1	1	13
5	1	1	OB	6	Morning	4	24	13	0	0	11
6	1	1	OB	6	Morning	4	24	4	16	0	4
7	1	1	OB	6	Morning	4	24	7	15	1	1
8	1	1	OB	6	Morning	4	24	8	14	0	2
9	1	1	OB	6	Morning	4	24	9	14	0	1
10	1	1	OB	6	Morning	4	24	6	18	0	0
11	1	1	OB	6	Morning	4	24	9	15	0	0
12	1	1	OB	6	Morning	4	24	8	16	0	0
13	1	1	OB	6	Morning	4	24	8	15	0	1
14	1	1	OB	6	Morning	4	24	10	13	0	1
15	1	1	OB	6	Morning	4	24	11	10	2	1
16	1	1	OB	6	Morning	4	24	10	13	1	0
17	1	1	OB	6	Morning	4	24	13	9	1	1
18	1	1	OB	6	Morning	4	24	10	11	1	2
19	1	1	OB	6	Morning	4	24	12	8	2	2
20	1	1	OB	6	Morning	4	24	10	11	1	2
0	1	1	OB	6	Morning	4	24	12	0	1	11
1	1	1	OB	6	Morning	4	24	8	2	1	13
2	1	1	OB	6	Morning	4	24	0	0	0	24
3	1	1	OB	6	Morning	4	24	0	0	0	24
4	1	1	OB	6	Morning	4	24	0	0	0	24
5	1	1	OB	6	Morning	4	24	0	0	0	24
6	1	1	OB	6	Morning	4	24	1	3	0	20
7	1	1	OB	6	Morning	4	24	1	3	0	20
8	1	1	OB	6	Morning	4	24	0	4	0	20
9	1	1	OB	6	Morning	4	24	0	5	0	19
10	1	1	OB	6	Morning	4	24	1	5	0	18
11	1	1	OB	6	Morning	4	24	1	3	0	20
12	1	1	OB	6	Morning	4	24	1	3	0	20
13	1	1	OB	6	Morning	4	24	0	4	1	19
14	1	1	OB	6	Morning	4	24	1	3	1	19
15	1	1	OB	6	Morning	4	24	1	4	0	19
16	1	1	OB	6	Morning	4	24	1	7	0	16
17	1	1	OB	6	Morning	4	24	1	4	0	19
18	1	1	OB	6	Morning	4	24	1	2	0	21
19	1	1	OB	6	Morning	4	24	3	3	0	18
20	1	1	OB	6	Morning	4	24	3	4	0	17
0	1	1	OB	6	Morning	4	24	0	0	0	24
1	1	1	OB	6	Morning	4	24	0	0	0	24
2	1	1	OB	6	Morning	4	24	5	0	4	15
3	1	1	OB	6	Morning	4	24	8	4	0	12
4	1	1	OB	6	Morning	4	24	6	2	1	15
5	1	1	OB	6	Morning	4	24	11	1	1	11
6	1	1	OB	6	Morning	4	24	9	9	0	6
7	1	1	OB	6	Morning	4	24	7	14	0	3
8	1	1	OB	6	Morning	4	24	4	14	1	5
9	1	1	OB	6	Morning	4	24	6	14	1	3
10	1	1	OB	6	Morning	4	24	5	13	0	6
11	1	1	OB	6	Morning	4	24	4	14	0	6
12	1	1	OB	6	Morning	4	24	10	10	0	4
13	1	1	OB	6	Morning	4	24	8	8	1	7
14	1	1	OB	6	Morning	4	24	4	13	0	7
15	1	1	OB	6	Morning	4	24	6	9	0	9
16	1	1	OB	6	Morning	4	24	8	7	0	9
17	1	1	OB	6	Morning	4	24	9	3	1	11
18	1	1	OB	6	Morning	4	24	4	7	3	10
19	1	1	OB	6	Morning	4	24	5	7	5	7
20	1	1	OB	6	Morning	4	24	5	3	5	11
0	1	1	OB	6	Morning	4	24	6	2	4	12
1	1	1	OB	6	Morning	4	24	5	0	3	16
2	1	1	OB	6	Afternoon	4	24	14	9	1	0
3	1	1	OB	6	Afternoon	4	24	13	10	0	1
4	1	1	OB	6	Afternoon	4	24	13	9	2	0
5	1	1	OB	6	Afternoon	4	24	12	9	3	0
6	1	1	OB	6	Afternoon	4	24	9	15	0	0
7	1	1	OB	6	Afternoon	4	24	11	13	0	0
8	1	1	OB	6	Afternoon	4	24	9	15	0	0
9	1	1	OB	6	Afternoon	4	24	9	15	0	0
10	1	1	OB	6	Afternoon	4	24	13	11	0	0
11	1	1	OB	6	Afternoon	4	24	19	5	0	0
12	1	1	OB	6	Afternoon	4	24	15	9	0	0
0	1	1	OB	6	Afternoon	4	24	12	7	5	0
1	1	1	OB	6	Afternoon	4	24	20	1	3	0
2	1	1	OB	6	Afternoon	4	24	15	0	1	8
3	1	1	OB	6	Afternoon	4	24	12	2	0	10
4	1	1	OB	6	Afternoon	4	24	16	2	0	6
5	1	1	OB	6	Afternoon	4	24	14	3	1	6
6	1	1	OB	6	Afternoon	4	24	6	9	1	8
7	1	1	OB	6	Afternoon	4	24	3	11	1	9
8	1	1	OB	6	Afternoon	4	24	4	11	1	8
9	1	1	OB	6	Afternoon	4	24	5	12	3	4
10	1	1	OB	6	Afternoon	4	24	10	12	1	1
11	1	1	OB	6	Afternoon	4	24	13	11	0	0
12	1	1	OB	6	Afternoon	4	24	10	14	0	0
13	1	1	OB	6	Afternoon	4	24	11	12	0	1
14	1	1	OB	6	Afternoon	4	24	14	9	0	1
15	1	1	OB	6	Afternoon	4	24	14	9	0	1
16	1	1	OB	6	Afternoon	4	24	16	5	0	3
17	1	1	OB	6	Afternoon	4	24	18	6	0	0
18	1	1	OB	6	Afternoon	4	24	14	7	2	1
19	1	1	OB	6	Afternoon	4	24	14	5	1	4
20	1	1	OB	6	Afternoon	4	24	14	3	1	6
0	1	1	OB	6	Afternoon	4	24	16	1	2	5
1	1	1	OB	6	Afternoon	4	24	14	0	1	9
2	1	1	OB	6	Afternoon	4	24	9	3	6	6
3	1	1	OB	6	Afternoon	4	24	12	1	2	9
4	1	1	OB	6	Afternoon	4	24	9	3	4	8
5	1	1	OB	6	Afternoon	4	24	12	4	5	3
6	1	1	OB	6	Afternoon	4	24	10	9	2	3
7	1	1	OB	6	Afternoon	4	24	11	11	2	0
8	1	1	OB	6	Afternoon	4	24	9	14	1	0
9	1	1	OB	6	Afternoon	4	24	10	12	0	2
10	1	1	OB	6	Afternoon	4	24	13	8	0	3
11	1	1	OB	6	Afternoon	4	24	11	11	0	2
12	1	1	OB	6	Afternoon	4	24	12	8	0	4
13	1	1	OB	6	Afternoon	4	24	10	7	0	7
14	1	1	OB	6	Afternoon	4	24	12	5	0	7
15	1	1	OB	6	Afternoon	4	24	11	6	1	6
16	1	1	OB	6	Afternoon	4	24	14	3	0	7
17	1	1	OB	6	Afternoon	4	24	13	6	0	5
18	1	1	OB	6	Afternoon	4	24	13	6	0	5
19	1	1	OB	6	Afternoon	4	24	10	5	0	9
20	1	1	OB	6	Afternoon	4	24	7	3	1	13
0	1	1	OB	6	Afternoon	4	24	7	5	6	6
1	1	1	OB	6	Afternoon	4	24	9	1	6	8
2	1	2	OB	6	Morning	4	24	0	0	0	24
3	1	2	OB	6	Morning	4	24	0	0	0	24
4	1	2	OB	6	Morning	4	24	0	0	0	24
5	1	2	OB	6	Morning	4	24	0	0	0	24
6	1	2	OB	6	Morning	4	24	1	15	0	8
7	1	2	OB	6	Morning	4	24	3	15	2	4
8	1	2	OB	6	Morning	4	24	1	16	2	5
9	1	2	OB	6	Morning	4	24	3	14	3	4
10	1	2	OB	6	Morning	4	24	4	11	7	2
11	1	2	OB	6	Morning	4	24	6	12	4	2
12	1	2	OB	6	Morning	4	24	8	11	2	3
13	1	2	OB	6	Morning	4	24	4	11	7	2
14	1	2	OB	6	Morning	4	24	6	11	5	2
15	1	2	OB	6	Morning	4	24	6	8	7	3
16	1	2	OB	6	Morning	4	24	5	7	7	5
17	1	2	OB	6	Morning	4	24	9	3	7	5
18	1	2	OB	6	Morning	4	24	8	2	6	8
19	1	2	OB	6	Morning	4	24	8	3	5	8
20	1	2	OB	6	Morning	4	24	9	2	4	9
0	1	2	OB	6	Morning	4	24	0	0	0	24
1	1	2	OB	6	Morning	4	24	0	0	0	24
2	1	2	OB	6	Morning	4	24	7	1	1	15
3	1	2	OB	6	Morning	4	24	7	0	1	16
4	1	2	OB	6	Morning	4	24	6	0	0	18
5	1	2	OB	6	Morning	4	24	6	1	0	17
6	1	2	OB	6	Morning	4	24	4	20	0	0
7	1	2	OB	6	Morning	4	24	5	18	0	1
8	1	2	OB	6	Morning	4	24	4	18	1	1
9	1	2	OB	6	Morning	4	24	2	17	4	1
10	1	2	OB	6	Morning	4	24	5	14	3	2
11	1	2	OB	6	Morning	4	24	6	13	3	2
12	1	2	OB	6	Morning	4	24	6	12	3	3
13	1	2	OB	6	Morning	4	24	4	9	5	6
14	1	2	OB	6	Morning	4	24	19	4	0	1
15	1	2	OB	6	Morning	4	24	14	9	1	0
16	1	2	OB	6	Morning	4	24	14	7	2	1
17	1	2	OB	6	Morning	4	24	19	3	2	0
18	1	2	OB	6	Morning	4	24	16	7	1	0
19	1	2	OB	6	Morning	4	24	17	4	2	1
20	1	2	OB	6	Morning	4	24	16	6	1	1
0	1	2	OB	6	Morning	4	24	5	3	6	10
1	1	2	OB	6	Morning	4	24	3	1	5	15
2	1	2	OB	6	Morning	4	24	10	2	3	9
3	1	2	OB	6	Morning	4	24	10	1	0	13
4	1	2	OB	6	Morning	4	24	2	6	3	13
5	1	2	OB	6	Morning	4	24	4	3	3	14
6	1	2	OB	6	Morning	4	24	4	18	2	0
7	1	2	OB	6	Morning	4	24	3	20	1	0
8	1	2	OB	6	Morning	4	24	5	18	1	0
9	1	2	OB	6	Morning	4	24	3	14	6	1
10	1	2	OB	6	Morning	4	24	7	13	3	1
11	1	2	OB	6	Morning	4	24	3	13	6	2
12	1	2	OB	6	Morning	4	24	2	12	4	6
13	1	2	OB	6	Morning	4	24	2	10	5	7
14	1	2	OB	6	Morning	4	24	5	9	5	5
15	1	2	OB	6	Morning	4	24	10	8	3	3
16	1	2	OB	6	Morning	4	24	6	11	2	5
17	1	2	OB	6	Morning	4	24	7	12	1	4
18	1	2	OB	6	Morning	4	24	8	11	1	4
19	1	2	OB	6	Morning	4	24	4	14	1	5
20	1	2	OB	6	Morning	4	24	5	10	1	8
0	1	2	OB	6	Morning	4	24	15	5	2	2
1	1	2	OB	6	Morning	4	24	15	3	2	4
2	1	2	OB	6	Afternoon	4	24	0	0	0	24
3	1	2	OB	6	Afternoon	4	24	0	0	0	24
4	1	2	OB	6	Afternoon	4	24	0	0	0	24
5	1	2	OB	6	Afternoon	4	24	0	0	0	24
6	1	2	OB	6	Afternoon	4	24	0	16	2	6
7	1	2	OB	6	Afternoon	4	24	1	16	6	1
8	1	2	OB	6	Afternoon	4	24	4	15	5	0
9	1	2	OB	6	Afternoon	4	24	1	16	7	0
10	1	2	OB	6	Afternoon	4	24	5	11	7	1
11	1	2	OB	6	Afternoon	4	24	4	12	5	3
12	1	2	OB	6	Afternoon	4	24	3	10	7	4
13	1	2	OB	6	Afternoon	4	24	7	7	8	2
14	1	2	OB	6	Afternoon	4	24	6	8	9	1
15	1	2	OB	6	Afternoon	4	24	5	10	8	1
16	1	2	OB	6	Afternoon	4	24	8	10	6	0
17	1	2	OB	6	Afternoon	4	24	11	6	5	2
18	1	2	OB	6	Afternoon	4	24	10	6	5	3
19	1	2	OB	6	Afternoon	4	24	10	6	7	1
20	1	2	OB	6	Afternoon	4	24	6	7	7	4
0	1	2	OB	6	Afternoon	4	24	0	0	0	24
1	1	2	OB	6	Afternoon	4	24	0	0	0	24
2	1	2	OB	6	Afternoon	4	24	7	1	3	13
3	1	2	OB	6	Afternoon	4	24	7	1	3	13
4	1	2	OB	6	Afternoon	4	24	3	1	6	14
5	1	2	OB	6	Afternoon	4	24	3	0	6	15
6	1	2	OB	6	Afternoon	4	24	2	19	2	1
7	1	2	OB	6	Afternoon	4	24	3	16	3	2
8	1	2	OB	6	Afternoon	4	24	3	17	2	2
9	1	2	OB	6	Afternoon	4	24	9	11	4	0
10	1	2	OB	6	Afternoon	4	24	6	12	6	0
11	1	2	OB	6	Afternoon	4	24	3	12	7	2
12	1	2	OB	6	Afternoon	4	24	6	11	4	3
13	1	2	OB	6	Afternoon	4	24	8	12	2	2
14	1	2	OB	6	Afternoon	4	24	12	8	3	1
15	1	2	OB	6	Afternoon	4	24	11	9	3	1
16	1	2	OB	6	Afternoon	4	24	9	9	4	2
17	1	2	OB	6	Afternoon	4	24	7	8	4	5
18	1	2	OB	6	Afternoon	4	24	8	6	4	6
19	1	2	OB	6	Afternoon	4	24	12	4	3	5
20	1	2	OB	6	Afternoon	4	24	9	4	4	7
0	1	2	OB	6	Afternoon	4	24	9	4	0	11
1	1	2	OB	6	Afternoon	4	24	7	3	2	12
2	1	2	OB	6	Afternoon	4	24	20	3	0	1
3	1	2	OB	6	Afternoon	4	24	16	5	0	3
4	1	2	OB	6	Afternoon	4	24	17	3	3	1
5	1	2	OB	6	Afternoon	4	24	11	2	5	6
6	1	2	OB	6	Afternoon	4	24	1	19	4	0
7	1	2	OB	6	Afternoon	4	24	6	16	2	0
8	1	2	OB	6	Afternoon	4	24	6	15	3	0
9	1	2	OB	6	Afternoon	4	24	9	12	3	0
10	1	2	OB	6	Afternoon	4	24	5	12	5	2
11	1	2	OB	6	Afternoon	4	24	7	11	6	0
12	1	2	OB	6	Afternoon	4	24	9	9	5	1
13	1	2	OB	6	Afternoon	4	24	10	5	6	3
14	1	2	OB	6	Afternoon	4	24	6	6	9	3
15	1	2	OB	6	Afternoon	4	24	7	6	7	4
16	1	2	OB	6	Afternoon	4	24	6	8	6	4
17	1	2	OB	6	Afternoon	4	24	6	7	8	3
18	1	2	OB	6	Afternoon	4	24	8	9	4	3
19	1	2	OB	6	Afternoon	4	24	6	7	6	5
20	1	2	OB	6	Afternoon	4	24	7	7	6	4
0	1	2	OB	6	Afternoon	4	24	20	3	0	1
1	1	2	OB	6	Afternoon	4	24	22	2	0	0
2	1	3	OB	6	Morning	4	24	2	2	3	17
3	1	3	OB	6	Morning	4	24	2	0	4	18
4	1	3	OB	6	Morning	4	24	2	0	3	19
5	1	3	OB	6	Morning	4	24	1	0	4	19
6	1	3	OB	6	Morning	4	24	3	15	1	5
7	1	3	OB	6	Morning	4	24	3	13	3	5
8	1	3	OB	6	Morning	4	24	4	9	3	8
9	1	3	OB	6	Morning	4	24	2	12	4	6
10	1	3	OB	6	Morning	4	24	5	8	5	6
11	1	3	OB	6	Morning	4	24	6	7	5	6
12	1	3	OB	6	Morning	4	24	5	8	6	5
13	1	3	OB	6	Morning	4	24	3	8	8	5
14	1	3	OB	6	Morning	4	24	5	6	7	6
15	1	3	OB	6	Morning	4	24	6	5	7	6
16	1	3	OB	6	Morning	4	24	9	4	6	5
17	1	3	OB	6	Morning	4	24	5	6	8	5
18	1	3	OB	6	Morning	4	24	7	3	8	6
19	1	3	OB	6	Morning	4	24	4	4	10	6
20	1	3	OB	6	Morning	4	24	7	2	9	6
0	1	3	OB	6	Morning	4	24	3	0	3	18
1	1	3	OB	6	Morning	4	24	7	0	2	15
2	1	3	OB	6	Morning	4	24	4	0	12	8
3	1	3	OB	6	Morning	4	24	4	0	11	9
4	1	3	OB	6	Morning	4	24	2	0	12	10
5	1	3	OB	6	Morning	4	24	3	0	10	11
6	1	3	OB	6	Morning	4	24	5	12	5	2
7	1	3	OB	6	Morning	4	24	2	12	8	2
8	1	3	OB	6	Morning	4	24	3	9	11	1
9	1	3	OB	6	Morning	4	24	1	9	12	2
10	1	3	OB	6	Morning	4	24	5	6	11	2
11	1	3	OB	6	Morning	4	24	7	6	8	3
12	1	3	OB	6	Morning	4	24	4	7	9	4
13	1	3	OB	6	Morning	4	24	3	5	7	9
14	1	3	OB	6	Morning	4	24	7	6	6	5
15	1	3	OB	6	Morning	4	24	4	6	7	7
16	1	3	OB	6	Morning	4	24	2	1	8	13
17	1	3	OB	6	Morning	4	24	3	0	7	14
18	1	3	OB	6	Morning	4	24	1	1	6	16
19	1	3	OB	6	Morning	4	24	6	2	4	12
20	1	3	OB	6	Morning	4	24	3	0	5	16
0	1	3	OB	6	Morning	4	24	3	2	13	6
1	1	3	OB	6	Morning	4	24	6	0	12	6
2	1	3	OB	6	Afternoon	4	24	9	3	8	4
3	1	3	OB	6	Afternoon	4	24	7	4	8	5
4	1	3	OB	6	Afternoon	4	24	10	1	8	5
5	1	3	OB	6	Afternoon	4	24	9	1	8	6
6	1	3	OB	6	Afternoon	4	24	3	14	7	0
7	1	3	OB	6	Afternoon	4	24	1	14	8	1
8	1	3	OB	6	Afternoon	4	24	3	12	8	1
9	1	3	OB	6	Afternoon	4	24	5	9	8	2
10	1	3	OB	6	Afternoon	4	24	2	11	9	2
11	1	3	OB	6	Afternoon	4	24	7	6	7	4
12	1	3	OB	6	Afternoon	4	24	3	8	9	4
13	1	3	OB	6	Afternoon	4	24	4	8	7	5
14	1	3	OB	6	Afternoon	4	24	4	6	7	7
15	1	3	OB	6	Afternoon	4	24	7	8	6	3
16	1	3	OB	6	Afternoon	4	24	10	3	6	5
17	1	3	OB	6	Afternoon	4	24	8	5	5	6
18	1	3	OB	6	Afternoon	4	24	8	3	7	6
19	1	3	OB	6	Afternoon	4	24	11	3	4	6
20	1	3	OB	6	Afternoon	4	24	8	2	5	9
0	1	3	OB	6	Afternoon	4	24	13	1	5	5
1	1	3	OB	6	Afternoon	4	24	8	2	10	4
2	1	3	OB	6	Afternoon	4	24	5	0	7	12
3	1	3	OB	6	Afternoon	4	24	3	1	6	14
4	1	3	OB	6	Afternoon	4	24	4	0	6	14
5	1	3	OB	6	Afternoon	4	24	5	0	7	12
6	1	3	OB	6	Afternoon	4	24	4	12	5	3
7	1	3	OB	6	Afternoon	4	24	4	10	8	2
8	1	3	OB	6	Afternoon	4	24	9	9	5	1
9	1	3	OB	6	Afternoon	4	24	6	9	6	3
10	1	3	OB	6	Afternoon	4	24	8	5	9	2
11	1	3	OB	6	Afternoon	4	24	7	7	7	3
12	1	3	OB	6	Afternoon	4	24	7	6	6	5
13	1	3	OB	6	Afternoon	4	24	4	9	5	6
14	1	3	OB	6	Afternoon	4	24	7	5	7	5
15	1	3	OB	6	Afternoon	4	24	7	5	7	5
16	1	3	OB	6	Afternoon	4	24	9	5	5	5
17	1	3	OB	6	Afternoon	4	24	6	7	5	6
18	1	3	OB	6	Afternoon	4	24	3	6	9	6
19	1	3	OB	6	Afternoon	4	24	7	5	7	5
20	1	3	OB	6	Afternoon	4	24	8	4	8	4
0	1	3	OB	6	Afternoon	4	24	3	1	8	12
1	1	3	OB	6	Afternoon	4	24	3	1	7	13
2	1	3	OB	6	Afternoon	4	24	11	0	6	7
3	1	3	OB	6	Afternoon	4	24	12	0	5	7
4	1	3	OB	6	Afternoon	4	24	12	1	5	6
5	1	3	OB	6	Afternoon	4	24	16	0	2	6
6	1	3	OB	6	Afternoon	4	24	5	16	3	0
7	1	3	OB	6	Afternoon	4	24	4	16	3	1
8	1	3	OB	6	Afternoon	4	24	3	11	8	2
9	1	3	OB	6	Afternoon	4	24	5	14	3	2
10	1	3	OB	6	Afternoon	4	24	8	11	4	1
11	1	3	OB	6	Afternoon	4	24	10	10	3	1
12	1	3	OB	6	Afternoon	4	24	5	10	5	4
13	1	3	OB	6	Afternoon	4	24	2	8	8	6
14	1	3	OB	6	Afternoon	4	24	6	9	5	4
15	1	3	OB	6	Afternoon	4	24	4	7	6	7
16	1	3	OB	6	Afternoon	4	24	9	4	4	7
17	1	3	OB	6	Afternoon	4	24	9	2	5	8
18	1	3	OB	6	Afternoon	4	24	6	2	5	11
19	1	3	OB	6	Afternoon	4	24	4	8	5	7
20	1	3	OB	6	Afternoon	4	24	3	6	7	8
0	1	3	OB	6	Afternoon	4	24	12	0	6	6
1	1	3	OB	6	Afternoon	4	24	6	1	7	10
2	1	4	OB	6	Morning	4	24	4	1	0	19
3	1	4	OB	6	Morning	4	24	2	2	0	20
4	1	4	OB	6	Morning	4	24	2	1	4	17
5	1	4	OB	6	Morning	4	24	3	1	4	16
6	1	4	OB	6	Morning	4	24	2	13	4	5
7	1	4	OB	6	Morning	4	24	3	10	6	5
8	1	4	OB	6	Morning	4	24	1	11	7	5
9	1	4	OB	6	Morning	4	24	5	8	7	4
10	1	4	OB	6	Morning	4	24	6	6	9	3
11	1	4	OB	6	Morning	4	24	7	9	6	2
12	1	4	OB	6	Morning	4	24	8	7	6	3
13	1	4	OB	6	Morning	4	24	5	8	4	7
14	1	4	OB	6	Morning	4	24	7	6	3	8
15	1	4	OB	6	Morning	4	24	3	6	5	10
16	1	4	OB	6	Morning	4	24	4	5	4	11
17	1	4	OB	6	Morning	4	24	3	4	5	12
18	1	4	OB	6	Morning	4	24	4	5	5	10
19	1	4	OB	6	Morning	4	24	4	5	6	9
20	1	4	OB	6	Morning	4	24	5	4	5	10
0	1	4	OB	6	Morning	4	24	2	1	1	20
1	1	4	OB	6	Morning	4	24	2	1	1	20
2	1	4	OB	6	Morning	4	24	1	0	0	23
3	1	4	OB	6	Morning	4	24	0	0	0	24
4	1	4	OB	6	Morning	4	24	0	0	0	24
5	1	4	OB	6	Morning	4	24	0	0	0	24
6	1	4	OB	6	Morning	4	24	2	8	4	10
7	1	4	OB	6	Morning	4	24	4	6	7	7
8	1	4	OB	6	Morning	4	24	7	8	4	5
9	1	4	OB	6	Morning	4	24	3	8	8	5
10	1	4	OB	6	Morning	4	24	4	6	9	5
11	1	4	OB	6	Morning	4	24	4	5	8	7
12	1	4	OB	6	Morning	4	24	4	5	8	7
13	1	4	OB	6	Morning	4	24	2	4	7	11
14	1	4	OB	6	Morning	4	24	2	2	9	11
15	1	4	OB	6	Morning	4	24	2	4	9	9
16	1	4	OB	6	Morning	4	24	5	4	7	8
17	1	4	OB	6	Morning	4	24	4	6	6	8
18	1	4	OB	6	Morning	4	24	7	4	5	8
19	1	4	OB	6	Morning	4	24	6	2	6	10
20	1	4	OB	6	Morning	4	24	4	2	6	12
0	1	4	OB	6	Morning	4	24	0	0	1	23
1	1	4	OB	6	Morning	4	24	1	0	0	23
2	1	4	OB	6	Morning	4	24	9	1	3	11
3	1	4	OB	6	Morning	4	24	9	0	3	12
4	1	4	OB	6	Morning	4	24	7	0	3	14
5	1	4	OB	6	Morning	4	24	7	0	3	14
6	1	4	OB	6	Morning	4	24	5	12	2	5
7	1	4	OB	6	Morning	4	24	7	12	2	3
8	1	4	OB	6	Morning	4	24	2	13	3	6
9	1	4	OB	6	Morning	4	24	5	10	3	6
10	1	4	OB	6	Morning	4	24	6	8	4	6
11	1	4	OB	6	Morning	4	24	5	8	6	5
12	1	4	OB	6	Morning	4	24	2	11	6	5
13	1	4	OB	6	Morning	4	24	1	7	6	10
14	1	4	OB	6	Morning	4	24	4	6	5	9
15	1	4	OB	6	Morning	4	24	4	6	3	11
16	1	4	OB	6	Morning	4	24	3	7	3	11
17	1	4	OB	6	Morning	4	24	4	4	2	14
18	1	4	OB	6	Morning	4	24	2	3	2	17
19	1	4	OB	6	Morning	4	24	1	0	5	18
20	1	4	OB	6	Morning	4	24	1	2	2	19
0	1	4	OB	6	Morning	4	24	9	3	2	10
1	1	4	OB	6	Morning	4	24	7	2	4	11
2	1	4	OB	6	Afternoon	4	24	5	1	5	13
3	1	4	OB	6	Afternoon	4	24	3	0	3	18
4	1	4	OB	6	Afternoon	4	24	7	0	3	14
5	1	4	OB	6	Afternoon	4	24	8	2	3	11
6	1	4	OB	6	Afternoon	4	24	12	10	1	1
7	1	4	OB	6	Afternoon	4	24	3	17	2	2
8	1	4	OB	6	Afternoon	4	24	6	11	5	2
9	1	4	OB	6	Afternoon	4	24	7	11	5	1
10	1	4	OB	6	Afternoon	4	24	6	11	6	1
11	1	4	OB	6	Afternoon	4	24	7	8	6	3
12	1	4	OB	6	Afternoon	4	24	8	7	4	5
13	1	4	OB	6	Afternoon	4	24	7	4	6	7
14	1	4	OB	6	Afternoon	4	24	9	2	5	8
15	1	4	OB	6	Afternoon	4	24	8	4	2	10
16	1	4	OB	6	Afternoon	4	24	5	3	2	14
17	1	4	OB	6	Afternoon	4	24	5	5	3	11
18	1	4	OB	6	Afternoon	4	24	6	5	1	12
19	1	4	OB	6	Afternoon	4	24	6	3	3	12
20	1	4	OB	6	Afternoon	4	24	6	1	3	14
0	1	4	OB	6	Afternoon	4	24	8	0	5	11
1	1	4	OB	6	Afternoon	4	24	6	0	5	13
2	1	4	OB	6	Afternoon	4	24	9	0	6	9
3	1	4	OB	6	Afternoon	4	24	7	3	5	9
4	1	4	OB	6	Afternoon	4	24	10	0	5	9
5	1	4	OB	6	Afternoon	4	24	5	0	5	14
6	1	4	OB	6	Afternoon	4	24	4	12	2	6
7	1	4	OB	6	Afternoon	4	24	5	10	4	5
8	1	4	OB	6	Afternoon	4	24	1	12	5	6
9	1	4	OB	6	Afternoon	4	24	5	10	4	5
10	1	4	OB	6	Afternoon	4	24	3	10	6	5
11	1	4	OB	6	Afternoon	4	24	4	11	4	5
12	1	4	OB	6	Afternoon	4	24	5	7	6	6
13	1	4	OB	6	Afternoon	4	24	6	9	4	5
14	1	4	OB	6	Afternoon	4	24	6	7	5	6
15	1	4	OB	6	Afternoon	4	24	7	4	6	7
16	1	4	OB	6	Afternoon	4	24	9	5	6	4
17	1	4	OB	6	Afternoon	4	24	10	4	5	5
18	1	4	OB	6	Afternoon	4	24	9	4	4	7
19	1	4	OB	6	Afternoon	4	24	20	0	2	2
20	1	4	OB	6	Afternoon	4	24	19	3	2	0
0	1	4	OB	6	Afternoon	4	24	6	0	5	13
1	1	4	OB	6	Afternoon	4	24	6	1	6	11
2	1	4	OB	6	Afternoon	4	24	4	2	3	15
3	1	4	OB	6	Afternoon	4	24	5	0	2	17
4	1	4	OB	6	Afternoon	4	24	6	1	1	16
5	1	4	OB	6	Afternoon	4	24	5	0	2	17
6	1	4	OB	6	Afternoon	4	24	9	11	3	1
7	1	4	OB	6	Afternoon	4	24	5	14	5	0
8	1	4	OB	6	Afternoon	4	24	6	13	5	0
9	1	4	OB	6	Afternoon	4	24	3	12	8	1
10	1	4	OB	6	Afternoon	4	24	3	8	8	5
11	1	4	OB	6	Afternoon	4	24	5	10	5	4
12	1	4	OB	6	Afternoon	4	24	5	8	7	4
13	1	4	OB	6	Afternoon	4	24	7	8	6	3
14	1	4	OB	6	Afternoon	4	24	6	10	4	4
15	1	4	OB	6	Afternoon	4	24	6	3	7	8
16	1	4	OB	6	Afternoon	4	24	5	8	5	6
17	1	4	OB	6	Afternoon	4	24	8	5	3	8
18	1	4	OB	6	Afternoon	4	24	5	6	5	8
19	1	4	OB	6	Afternoon	4	24	6	6	4	8
20	1	4	OB	6	Afternoon	4	24	5	5	7	7
0	1	4	OB	6	Afternoon	4	24	7	0	5	12
1	1	4	OB	6	Afternoon	4	24	5	0	5	14
2	1	5	OB	6	Morning	4	24	7	0	4	13
3	1	5	OB	6	Morning	4	24	5	0	5	14
4	1	5	OB	6	Morning	4	24	7	1	3	13
5	1	5	OB	6	Morning	4	24	8	2	3	11
6	1	5	OB	6	Morning	4	24	6	11	3	4
7	1	5	OB	6	Morning	4	24	7	9	3	5
8	1	5	OB	6	Morning	4	24	8	9	3	4
9	1	5	OB	6	Morning	4	24	8	6	5	5
10	1	5	OB	6	Morning	4	24	6	6	8	4
11	1	5	OB	6	Morning	4	24	9	6	5	4
12	1	5	OB	6	Morning	4	24	10	5	3	6
13	1	5	OB	6	Morning	4	24	6	5	5	8
14	1	5	OB	6	Morning	4	24	5	5	8	6
15	1	5	OB	6	Morning	4	24	7	4	4	9
16	1	5	OB	6	Morning	4	24	7	4	4	9
17	1	5	OB	6	Morning	4	24	9	2	3	10
18	1	5	OB	6	Morning	4	24	11	4	2	7
19	1	5	OB	6	Morning	4	24	9	2	3	10
20	1	5	OB	6	Morning	4	24	7	5	4	8
0	1	5	OB	6	Morning	4	24	6	1	2	15
1	1	5	OB	6	Morning	4	24	9	0	3	12
2	1	5	OB	6	Morning	4	24	7	0	2	15
3	1	5	OB	6	Morning	4	24	16	0	4	4
4	1	5	OB	6	Morning	4	24	18	0	4	2
5	1	5	OB	6	Morning	4	24	18	0	4	2
6	1	5	OB	6	Morning	4	24	11	11	1	1
7	1	5	OB	6	Morning	4	24	15	7	2	0
8	1	5	OB	6	Morning	4	24	9	8	7	0
9	1	5	OB	6	Morning	4	24	16	6	2	0
10	1	5	OB	6	Morning	4	24	15	5	4	0
11	1	5	OB	6	Morning	4	24	15	5	3	1
12	1	5	OB	6	Morning	4	24	15	3	4	2
13	1	5	OB	6	Morning	4	24	12	4	4	4
14	1	5	OB	6	Morning	4	24	11	4	5	4
15	1	5	OB	6	Morning	4	24	12	3	4	5
16	1	5	OB	6	Morning	4	24	9	6	2	7
17	1	5	OB	6	Morning	4	24	11	3	3	7
18	1	5	OB	6	Morning	4	24	13	3	2	6
19	1	5	OB	6	Morning	4	24	6	4	3	11
20	1	5	OB	6	Morning	4	24	9	2	4	9
0	1	5	OB	6	Morning	4	24	3	0	3	18
1	1	5	OB	6	Morning	4	24	3	0	1	20
2	1	5	OB	6	Morning	4	24	13	0	4	7
3	1	5	OB	6	Morning	4	24	9	0	7	8
4	1	5	OB	6	Morning	4	24	8	1	8	7
5	1	5	OB	6	Morning	4	24	6	1	8	9
6	1	5	OB	6	Morning	4	24	6	14	3	1
7	1	5	OB	6	Morning	4	24	7	11	6	0
8	1	5	OB	6	Morning	4	24	8	11	5	0
9	1	5	OB	6	Morning	4	24	9	8	7	0
10	1	5	OB	6	Morning	4	24	8	7	7	2
11	1	5	OB	6	Morning	4	24	8	7	7	2
12	1	5	OB	6	Morning	4	24	10	5	7	2
13	1	5	OB	6	Morning	4	24	9	6	7	2
14	1	5	OB	6	Morning	4	24	11	6	6	1
15	1	5	OB	6	Morning	4	24	8	6	6	4
16	1	5	OB	6	Morning	4	24	5	4	6	9
17	1	5	OB	6	Morning	4	24	5	7	6	6
18	1	5	OB	6	Morning	4	24	11	3	2	8
19	1	5	OB	6	Morning	4	24	7	3	3	11
20	1	5	OB	6	Morning	4	24	11	2	3	8
0	1	5	OB	6	Morning	4	24	1	0	0	23
1	1	5	OB	6	Morning	4	24	20	0	2	2
2	1	5	OB	6	Afternoon	4	24	18	0	5	1
3	1	5	OB	6	Afternoon	4	24	15	1	6	2
4	1	5	OB	6	Afternoon	4	24	14	0	6	4
5	1	5	OB	6	Afternoon	4	24	8	0	7	9
6	1	5	OB	6	Afternoon	4	24	4	13	5	2
7	1	5	OB	6	Afternoon	4	24	7	12	4	1
8	1	5	OB	6	Afternoon	4	24	5	12	7	0
9	1	5	OB	6	Afternoon	4	24	10	9	5	0
10	1	5	OB	6	Afternoon	4	24	9	8	5	2
11	1	5	OB	6	Afternoon	4	24	5	6	7	6
12	1	5	OB	6	Afternoon	4	24	7	6	8	3
13	1	5	OB	6	Afternoon	4	24	4	6	7	7
14	1	5	OB	6	Afternoon	4	24	3	4	6	11
15	1	5	OB	6	Afternoon	4	24	8	5	4	7
16	1	5	OB	6	Afternoon	4	24	9	5	4	6
17	1	5	OB	6	Afternoon	4	24	5	4	3	12
18	1	5	OB	6	Afternoon	4	24	8	4	3	9
19	1	5	OB	6	Afternoon	4	24	17	0	0	7
20	1	5	OB	6	Afternoon	4	24	14	3	5	2
0	1	5	OB	6	Afternoon	4	24	17	0	3	4
1	1	5	OB	6	Afternoon	4	24	16	0	5	3
2	1	5	OB	6	Afternoon	4	24	5	0	5	14
3	1	5	OB	6	Afternoon	4	24	11	0	1	12
4	1	5	OB	6	Afternoon	4	24	6	0	7	11
5	1	5	OB	6	Afternoon	4	24	9	0	2	13
6	1	5	OB	6	Afternoon	4	24	7	14	3	0
7	1	5	OB	6	Afternoon	4	24	6	13	5	0
8	1	5	OB	6	Afternoon	4	24	12	9	3	0
9	1	5	OB	6	Afternoon	4	24	10	7	7	0
10	1	5	OB	6	Afternoon	4	24	11	6	7	0
11	1	5	OB	6	Afternoon	4	24	12	6	5	1
12	1	5	OB	6	Afternoon	4	24	9	6	7	2
13	1	5	OB	6	Afternoon	4	24	12	4	6	2
14	1	5	OB	6	Afternoon	4	24	9	5	6	4
15	1	5	OB	6	Afternoon	4	24	11	5	3	5
16	1	5	OB	6	Afternoon	4	24	11	3	6	4
17	1	5	OB	6	Afternoon	4	24	7	5	7	5
18	1	5	OB	6	Afternoon	4	24	9	4	6	5
19	1	5	OB	6	Afternoon	4	24	8	6	3	7
20	1	5	OB	6	Afternoon	4	24	4	3	4	13
0	1	5	OB	6	Afternoon	4	24	6	3	2	13
1	1	5	OB	6	Afternoon	4	24	6	0	4	14
2	1	5	OB	6	Afternoon	4	24	6	1	6	11
3	1	5	OB	6	Afternoon	4	24	8	0	5	11
4	1	5	OB	6	Afternoon	4	24	5	1	8	10
5	1	5	OB	6	Afternoon	4	24	5	0	6	13
6	1	5	OB	6	Afternoon	4	24	7	13	4	0
7	1	5	OB	6	Afternoon	4	24	7	9	7	1
8	1	5	OB	6	Afternoon	4	24	7	9	7	1
9	1	5	OB	6	Afternoon	4	24	4	10	8	2
10	1	5	OB	6	Afternoon	4	24	4	8	9	3
11	1	5	OB	6	Afternoon	4	24	5	9	6	4
12	1	5	OB	6	Afternoon	4	24	9	6	7	2
13	1	5	OB	6	Afternoon	4	24	5	9	7	3
14	1	5	OB	6	Afternoon	4	24	8	4	5	7
15	1	5	OB	6	Afternoon	4	24	6	5	7	6
16	1	5	OB	6	Afternoon	4	24	3	5	7	9
17	1	5	OB	6	Afternoon	4	24	7	4	4	9
18	1	5	OB	6	Afternoon	4	24	4	2	3	15
19	1	5	OB	6	Afternoon	4	24	6	1	3	14
20	1	5	OB	6	Afternoon	4	24	4	0	5	15
0	1	5	OB	6	Afternoon	4	24	9	1	5	9
1	1	5	OB	6	Afternoon	4	24	8	0	6	10
2	1	6	OB	6	Morning	4	24	2	0	1	21
3	1	6	OB	6	Morning	4	24	0	0	1	23
4	1	6	OB	6	Morning	4	24	1	0	2	21
5	1	6	OB	6	Morning	4	24	0	0	3	21
6	1	6	OB	6	Morning	4	24	1	10	1	12
7	1	6	OB	6	Morning	4	24	3	9	6	6
8	1	6	OB	6	Morning	4	24	3	7	5	9
9	1	6	OB	6	Morning	4	24	3	6	7	8
10	1	6	OB	6	Morning	4	24	1	8	6	9
11	1	6	OB	6	Morning	4	24	2	3	7	12
12	1	6	OB	6	Morning	4	24	2	4	5	13
13	1	6	OB	6	Morning	4	24	2	3	5	14
14	1	6	OB	6	Morning	4	24	1	3	3	17
15	1	6	OB	6	Morning	4	24	3	3	2	16
16	1	6	OB	6	Morning	4	24	2	3	2	17
17	1	6	OB	6	Morning	4	24	4	2	2	16
18	1	6	OB	6	Morning	4	24	3	4	4	13
19	1	6	OB	6	Morning	4	24	3	2	4	15
20	1	6	OB	6	Morning	4	24	2	2	2	18
0	1	6	OB	6	Morning	4	24	1	0	1	22
1	1	6	OB	6	Morning	4	24	2	0	1	21
2	1	6	OB	6	Morning	4	24	2	0	1	21
3	1	6	OB	6	Morning	4	24	2	0	3	19
4	1	6	OB	6	Morning	4	24	2	0	4	18
5	1	6	OB	6	Morning	4	24	4	0	5	15
6	1	6	OB	6	Morning	4	24	3	11	4	6
7	1	6	OB	6	Morning	4	24	4	9	7	4
8	1	6	OB	6	Morning	4	24	7	6	7	4
9	1	6	OB	6	Morning	4	24	5	9	6	4
10	1	6	OB	6	Morning	4	24	6	10	3	5
11	1	6	OB	6	Morning	4	24	5	8	3	8
12	1	6	OB	6	Morning	4	24	6	5	5	8
13	1	6	OB	6	Morning	4	24	5	6	3	10
14	1	6	OB	6	Morning	4	24	5	3	4	12
15	1	6	OB	6	Morning	4	24	4	7	3	10
16	1	6	OB	6	Morning	4	24	7	3	5	9
17	1	6	OB	6	Morning	4	24	5	1	5	13
18	1	6	OB	6	Morning	4	24	2	3	5	14
19	1	6	OB	6	Morning	4	24	5	1	3	15
20	1	6	OB	6	Morning	4	24	4	2	4	14
0	1	6	OB	6	Morning	4	24	3	1	3	17
1	1	6	OB	6	Morning	4	24	4	0	1	19
2	1	6	OB	6	Morning	4	24	6	0	5	13
3	1	6	OB	6	Morning	4	24	6	0	4	14
4	1	6	OB	6	Morning	4	24	8	0	4	12
5	1	6	OB	6	Morning	4	24	12	0	3	9
6	1	6	OB	6	Morning	4	24	8	12	2	2
7	1	6	OB	6	Morning	4	24	4	9	7	4
8	1	6	OB	6	Morning	4	24	6	9	4	5
9	1	6	OB	6	Morning	4	24	9	5	5	5
10	1	6	OB	6	Morning	4	24	9	4	4	7
11	1	6	OB	6	Morning	4	24	11	5	2	6
12	1	6	OB	6	Morning	4	24	6	5	5	8
13	1	6	OB	6	Morning	4	24	5	5	3	11
14	1	6	OB	6	Morning	4	24	7	3	4	10
15	1	6	OB	6	Morning	4	24	6	2	4	12
16	1	6	OB	6	Morning	4	24	7	2	4	11
17	1	6	OB	6	Morning	4	24	9	3	4	8
18	1	6	OB	6	Morning	4	24	9	2	4	9
19	1	6	OB	6	Morning	4	24	8	3	2	11
20	1	6	OB	6	Morning	4	24	5	4	2	13
0	1	6	OB	6	Morning	4	24	9	0	5	10
1	1	6	OB	6	Morning	4	24	10	0	4	10
2	1	6	OB	6	Afternoon	4	24	7	0	8	9
3	1	6	OB	6	Afternoon	4	24	11	0	8	5
4	1	6	OB	6	Afternoon	4	24	9	0	7	8
5	1	6	OB	6	Afternoon	4	24	9	0	9	6
6	1	6	OB	6	Afternoon	4	24	6	10	6	2
7	1	6	OB	6	Afternoon	4	24	4	11	7	2
8	1	6	OB	6	Afternoon	4	24	5	8	8	3
9	1	6	OB	6	Afternoon	4	24	4	7	8	5
10	1	6	OB	6	Afternoon	4	24	4	5	9	6
11	1	6	OB	6	Afternoon	4	24	4	4	7	9
12	1	6	OB	6	Afternoon	4	24	5	5	6	8
13	1	6	OB	6	Afternoon	4	24	7	3	6	8
14	1	6	OB	6	Afternoon	4	24	4	2	5	13
15	1	6	OB	6	Afternoon	4	24	5	3	6	10
16	1	6	OB	6	Afternoon	4	24	3	4	6	11
17	1	6	OB	6	Afternoon	4	24	3	2	7	12
18	1	6	OB	6	Afternoon	4	24	6	2	7	9
19	1	6	OB	6	Afternoon	4	24	4	3	8	9
20	1	6	OB	6	Afternoon	4	24	5	3	7	9
0	1	6	OB	6	Afternoon	4	24	8	0	5	11
1	1	6	OB	6	Afternoon	4	24	9	1	5	9
2	1	6	OB	6	Afternoon	4	24	8	0	8	8
3	1	6	OB	6	Afternoon	4	24	15	1	5	3
4	1	6	OB	6	Afternoon	4	24	8	2	7	7
5	1	6	OB	6	Afternoon	4	24	5	0	6	13
6	1	6	OB	6	Afternoon	4	24	5	11	4	4
7	1	6	OB	6	Afternoon	4	24	5	9	4	6
8	1	6	OB	6	Afternoon	4	24	5	7	6	6
9	1	6	OB	6	Afternoon	4	24	6	4	8	6
10	1	6	OB	6	Afternoon	4	24	8	6	5	5
11	1	6	OB	6	Afternoon	4	24	9	2	6	7
12	1	6	OB	6	Afternoon	4	24	7	4	6	7
13	1	6	OB	6	Afternoon	4	24	4	6	6	8
14	1	6	OB	6	Afternoon	4	24	4	3	3	14
15	1	6	OB	6	Afternoon	4	24	2	2	4	16
16	1	6	OB	6	Afternoon	4	24	3	3	3	15
17	1	6	OB	6	Afternoon	4	24	1	3	5	15
18	1	6	OB	6	Afternoon	4	24	4	5	2	13
19	1	6	OB	6	Afternoon	4	24	4	4	5	11
20	1	6	OB	6	Afternoon	4	24	6	1	3	14
0	1	6	OB	6	Afternoon	4	24	4	0	5	15
1	1	6	OB	6	Afternoon	4	24	7	0	5	12
2	1	6	OB	6	Afternoon	4	24	5	0	4	15
3	1	6	OB	6	Afternoon	4	24	3	0	4	17
4	1	6	OB	6	Afternoon	4	24	3	0	3	18
5	1	6	OB	6	Afternoon	4	24	4	0	3	17
6	1	6	OB	6	Afternoon	4	24	6	10	4	4
7	1	6	OB	6	Afternoon	4	24	5	10	6	3
8	1	6	OB	6	Afternoon	4	24	6	9	7	2
9	1	6	OB	6	Afternoon	4	24	5	10	7	2
10	1	6	OB	6	Afternoon	4	24	7	6	7	4
11	1	6	OB	6	Afternoon	4	24	5	6	8	5
12	1	6	OB	6	Afternoon	4	24	5	6	6	7
13	1	6	OB	6	Afternoon	4	24	6	6	7	5
14	1	6	OB	6	Afternoon	4	24	8	6	6	4
15	1	6	OB	6	Afternoon	4	24	8	3	6	7
16	1	6	OB	6	Afternoon	4	24	5	4	5	10
17	1	6	OB	6	Afternoon	4	24	7	3	4	10
18	1	6	OB	6	Afternoon	4	24	8	0	5	11
19	1	6	OB	6	Afternoon	4	24	7	1	4	12
20	1	6	OB	6	Afternoon	4	24	9	1	2	12
0	1	6	OB	6	Afternoon	4	24	2	0	6	16
1	1	6	OB	6	Afternoon	4	24	2	0	6	16
0	1	1	AL	4	Morning	5	24	9	0	0	15
1	1	1	AL	4	Morning	5	24	7	0	0	17
2	1	1	AL	4	Morning	5	24	3	0	0	21
3	1	1	AL	4	Morning	5	24	3	0	2	19
4	1	1	AL	4	Morning	5	24	3	0	3	18
5	1	1	AL	4	Morning	5	24	5	0	4	15
6	1	1	AL	4	Morning	5	24	6	6	4	8
7	1	1	AL	4	Morning	5	24	9	6	2	7
8	1	1	AL	4	Morning	5	24	11	9	1	3
9	1	1	AL	4	Morning	5	24	8	9	2	5
10	1	1	AL	4	Morning	5	24	14	6	1	3
11	1	1	AL	4	Morning	5	24	9	11	0	4
12	1	1	AL	4	Morning	5	24	12	9	1	2
13	1	1	AL	4	Morning	5	24	12	10	1	1
14	1	1	AL	4	Morning	5	24	10	8	1	5
15	1	1	AL	4	Morning	5	24	14	6	2	2
16	1	1	AL	4	Morning	5	24	12	7	1	4
17	1	1	AL	4	Morning	5	24	9	5	6	4
18	1	1	AL	4	Morning	5	24	7	8	4	5
19	1	1	AL	4	Morning	5	24	13	5	3	3
20	1	1	AL	4	Morning	5	24	11	7	2	4
0	1	1	AL	4	Morning	5	24	0	0	0	24
1	1	1	AL	4	Morning	5	24	0	0	0	24
2	1	1	AL	4	Morning	5	24	0	0	0	24
3	1	1	AL	4	Morning	5	24	0	0	0	24
4	1	1	AL	4	Morning	5	24	0	0	0	24
5	1	1	AL	4	Morning	5	24	0	0	0	24
6	1	1	AL	4	Morning	5	24	0	0	0	24
7	1	1	AL	4	Morning	5	24	0	0	0	24
8	1	1	AL	4	Morning	5	24	0	0	0	24
9	1	1	AL	4	Morning	5	24	0	0	0	24
10	1	1	AL	4	Morning	5	24	0	0	0	24
11	1	1	AL	4	Morning	5	24	0	0	0	24
12	1	1	AL	4	Morning	5	24	0	0	0	24
13	1	1	AL	4	Morning	5	24	0	0	0	24
14	1	1	AL	4	Morning	5	24	0	0	0	24
15	1	1	AL	4	Morning	5	24	0	0	0	24
16	1	1	AL	4	Morning	5	24	0	0	0	24
17	1	1	AL	4	Morning	5	24	0	0	0	24
18	1	1	AL	4	Morning	5	24	0	0	0	24
19	1	1	AL	4	Morning	5	24	0	0	0	24
20	1	1	AL	4	Morning	5	24	0	0	0	24
0	1	1	AL	4	Afternoon	5	24	6	0	1	17
1	1	1	AL	4	Afternoon	5	24	5	1	3	15
2	1	1	AL	4	Afternoon	5	24	3	1	4	16
3	1	1	AL	4	Afternoon	5	24	4	3	2	15
4	1	1	AL	4	Afternoon	5	24	3	4	3	14
5	1	1	AL	4	Afternoon	5	24	8	4	4	8
6	1	1	AL	4	Afternoon	5	24	6	10	7	1
7	1	1	AL	4	Afternoon	5	24	8	7	8	1
8	1	1	AL	4	Afternoon	5	24	10	7	6	1
9	1	1	AL	4	Afternoon	5	24	9	6	8	1
10	1	1	AL	4	Afternoon	5	24	6	8	8	2
11	1	1	AL	4	Afternoon	5	24	6	7	8	3
12	1	1	AL	4	Afternoon	5	24	8	9	6	1
13	1	1	AL	4	Afternoon	5	24	5	7	7	5
14	1	1	AL	4	Afternoon	5	24	10	6	6	2
15	1	1	AL	4	Afternoon	5	24	11	5	5	3
16	1	1	AL	4	Afternoon	5	24	12	8	2	2
17	1	1	AL	4	Afternoon	5	24	11	5	5	3
18	1	1	AL	4	Afternoon	5	24	12	4	4	4
19	1	1	AL	4	Afternoon	5	24	13	3	3	5
20	1	1	AL	4	Afternoon	5	24	10	7	3	4
0	1	1	AL	4	Afternoon	5	24	5	0	0	19
1	1	1	AL	4	Afternoon	5	24	7	0	0	17
2	1	1	AL	4	Afternoon	5	24	7	0	0	17
3	1	1	AL	4	Afternoon	5	24	2	0	1	21
4	1	1	AL	4	Afternoon	5	24	3	0	1	20
5	1	1	AL	4	Afternoon	5	24	1	0	1	22
6	1	1	AL	4	Afternoon	5	24	9	5	3	7
7	1	1	AL	4	Afternoon	5	24	7	7	2	8
8	1	1	AL	4	Afternoon	5	24	7	7	4	6
9	1	1	AL	4	Afternoon	5	24	8	8	3	5
10	1	1	AL	4	Afternoon	5	24	5	6	2	11
11	1	1	AL	4	Afternoon	5	24	8	8	1	7
12	1	1	AL	4	Afternoon	5	24	15	4	3	2
13	1	1	AL	4	Afternoon	5	24	5	8	2	9
14	1	1	AL	4	Afternoon	5	24	5	5	5	9
15	1	1	AL	4	Afternoon	5	24	6	6	3	9
16	1	1	AL	4	Afternoon	5	24	6	5	3	10
17	1	1	AL	4	Afternoon	5	24	8	5	1	10
18	1	1	AL	4	Afternoon	5	24	4	4	2	14
19	1	1	AL	4	Afternoon	5	24	10	4	2	8
20	1	1	AL	4	Afternoon	5	24	9	3	2	10
0	1	2	AL	4	Morning	5	24	12	3	4	5
1	1	2	AL	4	Morning	5	24	6	6	4	8
2	1	2	AL	4	Morning	5	24	15	2	2	5
3	1	2	AL	4	Morning	5	24	13	2	2	7
4	1	2	AL	4	Morning	5	24	9	5	4	6
5	1	2	AL	4	Morning	5	24	16	2	2	4
6	1	2	AL	4	Morning	5	24	9	11	3	1
7	1	2	AL	4	Morning	5	24	5	15	3	1
8	1	2	AL	4	Morning	5	24	6	13	2	3
9	1	2	AL	4	Morning	5	24	8	14	0	2
10	1	2	AL	4	Morning	5	24	4	14	4	2
11	1	2	AL	4	Morning	5	24	8	9	3	4
12	1	2	AL	4	Morning	5	24	6	10	2	6
13	1	2	AL	4	Morning	5	24	12	11	0	1
14	1	2	AL	4	Morning	5	24	7	14	2	1
15	1	2	AL	4	Morning	5	24	11	7	1	5
16	1	2	AL	4	Morning	5	24	7	15	1	1
17	1	2	AL	4	Morning	5	24	7	11	1	5
18	1	2	AL	4	Morning	5	24	9	7	3	5
19	1	2	AL	4	Morning	5	24	7	8	4	5
20	1	2	AL	4	Morning	5	24	8	7	4	5
0	1	2	AL	4	Morning	5	24	0	0	0	24
1	1	2	AL	4	Morning	5	24	0	0	0	24
2	1	2	AL	4	Morning	5	24	0	0	0	24
3	1	2	AL	4	Morning	5	24	0	0	0	24
4	1	2	AL	4	Morning	5	24	0	0	0	24
5	1	2	AL	4	Morning	5	24	0	0	0	24
6	1	2	AL	4	Morning	5	24	0	0	0	24
7	1	2	AL	4	Morning	5	24	0	0	0	24
8	1	2	AL	4	Morning	5	24	0	0	0	24
9	1	2	AL	4	Morning	5	24	0	0	0	24
10	1	2	AL	4	Morning	5	24	0	0	0	24
11	1	2	AL	4	Morning	5	24	0	0	0	24
12	1	2	AL	4	Morning	5	24	0	0	0	24
13	1	2	AL	4	Morning	5	24	0	0	0	24
14	1	2	AL	4	Morning	5	24	0	0	0	24
15	1	2	AL	4	Morning	5	24	0	0	0	24
16	1	2	AL	4	Morning	5	24	0	0	0	24
17	1	2	AL	4	Morning	5	24	0	0	0	24
18	1	2	AL	4	Morning	5	24	0	0	0	24
19	1	2	AL	4	Morning	5	24	0	0	0	24
20	1	2	AL	4	Morning	5	24	0	0	0	24
0	1	2	AL	4	Afternoon	5	24	15	0	4	5
1	1	2	AL	4	Afternoon	5	24	18	0	1	5
2	1	2	AL	4	Afternoon	5	24	19	1	3	1
3	1	2	AL	4	Afternoon	5	24	17	1	5	1
4	1	2	AL	4	Afternoon	5	24	17	0	3	4
5	1	2	AL	4	Afternoon	5	24	17	0	3	4
6	1	2	AL	4	Afternoon	5	24	5	13	4	2
7	1	2	AL	4	Afternoon	5	24	4	15	3	2
8	1	2	AL	4	Afternoon	5	24	7	15	2	0
9	1	2	AL	4	Afternoon	5	24	6	13	2	3
10	1	2	AL	4	Afternoon	5	24	5	12	2	5
11	1	2	AL	4	Afternoon	5	24	4	13	1	6
12	1	2	AL	4	Afternoon	5	24	6	12	3	3
13	1	2	AL	4	Afternoon	5	24	7	8	5	4
14	1	2	AL	4	Afternoon	5	24	6	10	3	5
15	1	2	AL	4	Afternoon	5	24	7	12	2	3
16	1	2	AL	4	Afternoon	5	24	8	6	2	8
17	1	2	AL	4	Afternoon	5	24	4	4	4	12
18	1	2	AL	4	Afternoon	5	24	8	4	4	8
19	1	2	AL	4	Afternoon	5	24	10	2	4	8
20	1	2	AL	4	Afternoon	5	24	15	1	1	7
0	1	2	AL	4	Afternoon	5	24	5	1	6	12
1	1	2	AL	4	Afternoon	5	24	7	4	2	11
2	1	2	AL	4	Afternoon	5	24	4	0	6	14
3	1	2	AL	4	Afternoon	5	24	4	0	4	16
4	1	2	AL	4	Afternoon	5	24	2	0	4	18
5	1	2	AL	4	Afternoon	5	24	1	0	3	20
6	1	2	AL	4	Afternoon	5	24	6	3	6	9
7	1	2	AL	4	Afternoon	5	24	4	10	4	6
8	1	2	AL	4	Afternoon	5	24	3	11	6	4
9	1	2	AL	4	Afternoon	5	24	3	12	4	5
10	1	2	AL	4	Afternoon	5	24	3	8	4	9
11	1	2	AL	4	Afternoon	5	24	15	7	0	2
12	1	2	AL	4	Afternoon	5	24	8	10	3	3
13	1	2	AL	4	Afternoon	5	24	8	7	2	7
14	1	2	AL	4	Afternoon	5	24	7	6	3	8
15	1	2	AL	4	Afternoon	5	24	7	8	3	6
16	1	2	AL	4	Afternoon	5	24	4	2	6	12
17	1	2	AL	4	Afternoon	5	24	9	1	4	10
18	1	2	AL	4	Afternoon	5	24	5	0	7	12
19	1	2	AL	4	Afternoon	5	24	2	1	4	17
20	1	2	AL	4	Afternoon	5	24	2	1	5	16
0	1	3	AL	4	Morning	5	24	4	0	1	19
1	1	3	AL	4	Morning	5	24	2	0	3	19
2	1	3	AL	4	Morning	5	24	4	0	2	18
3	1	3	AL	4	Morning	5	24	4	0	3	17
4	1	3	AL	4	Morning	5	24	5	0	5	14
5	1	3	AL	4	Morning	5	24	24	0	0	0
6	1	3	AL	4	Morning	5	24	14	10	0	0
7	1	3	AL	4	Morning	5	24	9	13	2	0
8	1	3	AL	4	Morning	5	24	11	8	5	0
9	1	3	AL	4	Morning	5	24	20	4	0	0
10	1	3	AL	4	Morning	5	24	24	0	0	0
11	1	3	AL	4	Morning	5	24	14	7	3	0
12	1	3	AL	4	Morning	5	24	17	5	2	0
13	1	3	AL	4	Morning	5	24	16	6	2	0
14	1	3	AL	4	Morning	5	24	15	5	4	0
15	1	3	AL	4	Morning	5	24	14	4	6	0
16	1	3	AL	4	Morning	5	24	13	3	8	0
17	1	3	AL	4	Morning	5	24	10	7	7	0
18	1	3	AL	4	Morning	5	24	14	3	6	1
19	1	3	AL	4	Morning	5	24	24	0	0	0
20	1	3	AL	4	Morning	5	24	20	0	2	2
0	1	3	AL	4	Morning	5	24	6	2	5	11
1	1	3	AL	4	Morning	5	24	6	0	3	15
2	1	3	AL	4	Morning	5	24	5	0	3	16
3	1	3	AL	4	Morning	5	24	6	0	1	17
4	1	3	AL	4	Morning	5	24	6	0	0	18
5	1	3	AL	4	Morning	5	24	3	0	0	21
6	1	3	AL	4	Morning	5	24	1	14	1	8
7	1	3	AL	4	Morning	5	24	4	13	2	5
8	1	3	AL	4	Morning	5	24	4	12	3	5
9	1	3	AL	4	Morning	5	24	7	7	3	7
10	1	3	AL	4	Morning	5	24	9	8	2	5
11	1	3	AL	4	Morning	5	24	5	6	5	8
12	1	3	AL	4	Morning	5	24	8	5	3	8
13	1	3	AL	4	Morning	5	24	5	7	4	8
14	1	3	AL	4	Morning	5	24	7	7	5	5
15	1	3	AL	4	Morning	5	24	8	4	4	8
16	1	3	AL	4	Morning	5	24	6	3	5	10
17	1	3	AL	4	Morning	5	24	8	2	5	9
18	1	3	AL	4	Morning	5	24	9	2	3	10
19	1	3	AL	4	Morning	5	24	6	1	6	11
20	1	3	AL	4	Morning	5	24	7	2	4	11
0	1	3	AL	4	Afternoon	5	24	12	0	8	4
1	1	3	AL	4	Afternoon	5	24	9	0	5	10
2	1	3	AL	4	Afternoon	5	24	5	0	7	12
3	1	3	AL	4	Afternoon	5	24	6	0	8	10
4	1	3	AL	4	Afternoon	5	24	6	0	5	13
5	1	3	AL	4	Afternoon	5	24	8	0	5	11
6	1	3	AL	4	Afternoon	5	24	6	14	2	2
7	1	3	AL	4	Afternoon	5	24	6	11	4	3
8	1	3	AL	4	Afternoon	5	24	7	9	4	4
9	1	3	AL	4	Afternoon	5	24	5	12	5	2
10	1	3	AL	4	Afternoon	5	24	9	7	6	2
11	1	3	AL	4	Afternoon	5	24	3	8	7	6
12	1	3	AL	4	Afternoon	5	24	6	3	8	7
13	1	3	AL	4	Afternoon	5	24	5	2	7	10
14	1	3	AL	4	Afternoon	5	24	5	1	8	10
15	1	3	AL	4	Afternoon	5	24	3	2	8	11
16	1	3	AL	4	Afternoon	5	24	6	0	6	12
17	1	3	AL	4	Afternoon	5	24	7	0	7	10
18	1	3	AL	4	Afternoon	5	24	4	2	7	11
19	1	3	AL	4	Afternoon	5	24	8	0	4	12
20	1	3	AL	4	Afternoon	5	24	9	0	5	10
0	1	3	AL	4	Afternoon	5	24	0	0	0	24
1	1	3	AL	4	Afternoon	5	24	0	0	0	24
2	1	3	AL	4	Afternoon	5	24	0	0	0	24
3	1	3	AL	4	Afternoon	5	24	0	0	0	24
4	1	3	AL	4	Afternoon	5	24	0	0	0	24
5	1	3	AL	4	Afternoon	5	24	0	0	0	24
6	1	3	AL	4	Afternoon	5	24	0	5	0	19
7	1	3	AL	4	Afternoon	5	24	0	5	1	18
8	1	3	AL	4	Afternoon	5	24	0	8	0	16
9	1	3	AL	4	Afternoon	5	24	1	4	0	19
10	1	3	AL	4	Afternoon	5	24	2	1	1	20
11	1	3	AL	4	Afternoon	5	24	4	3	0	17
12	1	3	AL	4	Afternoon	5	24	4	1	1	18
13	1	3	AL	4	Afternoon	5	24	7	2	3	12
14	1	3	AL	4	Afternoon	5	24	7	5	3	9
15	1	3	AL	4	Afternoon	5	24	7	4	2	11
16	1	3	AL	4	Afternoon	5	24	1	6	6	11
17	1	3	AL	4	Afternoon	5	24	5	3	3	13
18	1	3	AL	4	Afternoon	5	24	5	4	1	14
19	1	3	AL	4	Afternoon	5	24	2	6	2	14
20	1	3	AL	4	Afternoon	5	24	6	3	1	14
0	1	4	AL	4	Morning	5	24	4	0	3	17
1	1	4	AL	4	Morning	5	24	0	0	5	19
2	1	4	AL	4	Morning	5	24	3	0	4	17
3	1	4	AL	4	Morning	5	24	1	0	5	18
4	1	4	AL	4	Morning	5	24	4	0	3	17
5	1	4	AL	4	Morning	5	24	2	0	3	19
6	1	4	AL	4	Morning	5	24	7	5	3	9
7	1	4	AL	4	Morning	5	24	5	4	9	6
8	1	4	AL	4	Morning	5	24	2	8	7	7
9	1	4	AL	4	Morning	5	24	5	6	6	7
10	1	4	AL	4	Morning	5	24	5	8	3	8
11	1	4	AL	4	Morning	5	24	6	4	6	8
12	1	4	AL	4	Morning	5	24	23	0	0	1
13	1	4	AL	4	Morning	5	24	8	6	1	9
14	1	4	AL	4	Morning	5	24	6	7	5	6
15	1	4	AL	4	Morning	5	24	8	6	5	5
16	1	4	AL	4	Morning	5	24	6	2	6	10
17	1	4	AL	4	Morning	5	24	5	4	8	7
18	1	4	AL	4	Morning	5	24	2	4	7	11
19	1	4	AL	4	Morning	5	24	6	5	5	8
20	1	4	AL	4	Morning	5	24	4	2	7	11
0	1	4	AL	4	Morning	5	24	1	0	2	21
1	1	4	AL	4	Morning	5	24	3	0	1	20
2	1	4	AL	4	Morning	5	24	2	0	1	21
3	1	4	AL	4	Morning	5	24	2	0	2	20
4	1	4	AL	4	Morning	5	24	4	0	3	17
5	1	4	AL	4	Morning	5	24	6	0	1	17
6	1	4	AL	4	Morning	5	24	4	9	4	7
7	1	4	AL	4	Morning	5	24	4	6	7	7
8	1	4	AL	4	Morning	5	24	6	5	6	7
9	1	4	AL	4	Morning	5	24	3	5	8	8
10	1	4	AL	4	Morning	5	24	3	1	7	13
11	1	4	AL	4	Morning	5	24	6	6	6	6
12	1	4	AL	4	Morning	5	24	7	3	6	8
13	1	4	AL	4	Morning	5	24	4	3	6	11
14	1	4	AL	4	Morning	5	24	6	3	6	9
15	1	4	AL	4	Morning	5	24	4	2	8	10
16	1	4	AL	4	Morning	5	24	6	3	7	8
17	1	4	AL	4	Morning	5	24	9	2	3	10
18	1	4	AL	4	Morning	5	24	4	2	7	11
19	1	4	AL	4	Morning	5	24	1	3	5	15
20	1	4	AL	4	Morning	5	24	5	1	4	14
0	1	4	AL	4	Afternoon	5	24	7	0	3	14
1	1	4	AL	4	Afternoon	5	24	5	1	4	14
2	1	4	AL	4	Afternoon	5	24	3	0	3	18
3	1	4	AL	4	Afternoon	5	24	7	0	3	14
4	1	4	AL	4	Afternoon	5	24	8	0	5	11
5	1	4	AL	4	Afternoon	5	24	6	0	5	13
6	1	4	AL	4	Afternoon	5	24	3	10	2	9
7	1	4	AL	4	Afternoon	5	24	6	6	2	10
8	1	4	AL	4	Afternoon	5	24	5	6	3	10
9	1	4	AL	4	Afternoon	5	24	2	8	3	11
10	1	4	AL	4	Afternoon	5	24	6	6	4	8
11	1	4	AL	4	Afternoon	5	24	6	4	3	11
12	1	4	AL	4	Afternoon	5	24	3	2	5	14
13	1	4	AL	4	Afternoon	5	24	4	3	4	13
14	1	4	AL	4	Afternoon	5	24	4	4	2	14
15	1	4	AL	4	Afternoon	5	24	2	2	2	18
16	1	4	AL	4	Afternoon	5	24	3	2	2	17
17	1	4	AL	4	Afternoon	5	24	4	3	2	15
18	1	4	AL	4	Afternoon	5	24	2	3	5	14
19	1	4	AL	4	Afternoon	5	24	6	2	4	12
20	1	4	AL	4	Afternoon	5	24	4	4	2	14
0	1	4	AL	4	Afternoon	5	24	3	1	0	20
1	1	4	AL	4	Afternoon	5	24	3	0	0	21
2	1	4	AL	4	Afternoon	5	24	1	1	0	22
3	1	4	AL	4	Afternoon	5	24	23	1	0	0
4	1	4	AL	4	Afternoon	5	24	0	0	0	24
5	1	4	AL	4	Afternoon	5	24	1	0	0	23
6	1	4	AL	4	Afternoon	5	24	1	10	0	13
7	1	4	AL	4	Afternoon	5	24	2	12	0	10
8	1	4	AL	4	Afternoon	5	24	5	9	1	9
9	1	4	AL	4	Afternoon	5	24	2	10	0	12
10	1	4	AL	4	Afternoon	5	24	2	8	2	12
11	1	4	AL	4	Afternoon	5	24	0	7	0	17
12	1	4	AL	4	Afternoon	5	24	3	4	0	17
13	1	4	AL	4	Afternoon	5	24	4	4	2	14
14	1	4	AL	4	Afternoon	5	24	1	4	0	19
15	1	4	AL	4	Afternoon	5	24	2	0	0	22
16	1	4	AL	4	Afternoon	5	24	3	2	0	19
17	1	4	AL	4	Afternoon	5	24	2	2	0	20
18	1	4	AL	4	Afternoon	5	24	1	1	0	22
19	1	4	AL	4	Afternoon	5	24	2	0	0	22
20	1	4	AL	4	Afternoon	5	24	0	3	0	21
0	1	5	AL	4	Morning	5	24	16	0	2	6
1	1	5	AL	4	Morning	5	24	23	0	0	1
2	1	5	AL	4	Morning	5	24	23	0	0	1
3	1	5	AL	4	Morning	5	24	22	0	0	2
4	1	5	AL	4	Morning	5	24	21	0	0	3
5	1	5	AL	4	Morning	5	24	13	0	1	10
6	1	5	AL	4	Morning	5	24	7	7	2	8
7	1	5	AL	4	Morning	5	24	11	1	1	11
8	1	5	AL	4	Morning	5	24	8	2	1	13
9	1	5	AL	4	Morning	5	24	9	2	1	12
10	1	5	AL	4	Morning	5	24	5	2	0	17
11	1	5	AL	4	Morning	5	24	3	1	2	18
12	1	5	AL	4	Morning	5	24	1	4	4	15
13	1	5	AL	4	Morning	5	24	2	1	5	16
14	1	5	AL	4	Morning	5	24	4	0	3	17
15	1	5	AL	4	Morning	5	24	3	3	5	13
16	1	5	AL	4	Morning	5	24	4	2	4	14
17	1	5	AL	4	Morning	5	24	4	0	3	17
18	1	5	AL	4	Morning	5	24	2	0	4	18
19	1	5	AL	4	Morning	5	24	5	2	4	13
20	1	5	AL	4	Morning	5	24	2	1	3	18
0	1	5	AL	4	Morning	5	24	0	0	0	24
1	1	5	AL	4	Morning	5	24	3	0	2	19
2	1	5	AL	4	Morning	5	24	3	0	4	17
3	1	5	AL	4	Morning	5	24	2	0	4	18
4	1	5	AL	4	Morning	5	24	0	0	4	20
5	1	5	AL	4	Morning	5	24	1	0	2	21
6	1	5	AL	4	Morning	5	24	3	3	3	15
7	1	5	AL	4	Morning	5	24	7	1	2	14
8	1	5	AL	4	Morning	5	24	5	1	3	15
9	1	5	AL	4	Morning	5	24	3	0	2	19
10	1	5	AL	4	Morning	5	24	3	0	2	19
11	1	5	AL	4	Morning	5	24	0	1	2	21
12	1	5	AL	4	Morning	5	24	1	0	2	21
13	1	5	AL	4	Morning	5	24	0	1	1	22
14	1	5	AL	4	Morning	5	24	3	2	0	19
15	1	5	AL	4	Morning	5	24	2	2	1	19
16	1	5	AL	4	Morning	5	24	1	1	1	21
17	1	5	AL	4	Morning	5	24	0	3	1	20
18	1	5	AL	4	Morning	5	24	2	3	1	18
19	1	5	AL	4	Morning	5	24	4	3	1	16
20	1	5	AL	4	Morning	5	24	3	1	1	19
0	1	5	AL	4	Afternoon	5	24	9	0	1	14
1	1	5	AL	4	Afternoon	5	24	7	0	2	15
2	1	5	AL	4	Afternoon	5	24	5	0	4	15
3	1	5	AL	4	Afternoon	5	24	2	1	3	18
4	1	5	AL	4	Afternoon	5	24	3	2	2	17
5	1	5	AL	4	Afternoon	5	24	5	0	3	16
6	1	5	AL	4	Afternoon	5	24	8	4	2	10
7	1	5	AL	4	Afternoon	5	24	11	3	1	9
8	1	5	AL	4	Afternoon	5	24	8	7	2	7
9	1	5	AL	4	Afternoon	5	24	6	1	4	13
10	1	5	AL	4	Afternoon	5	24	4	0	1	19
11	1	5	AL	4	Afternoon	5	24	5	1	2	16
12	1	5	AL	4	Afternoon	5	24	9	4	2	9
13	1	5	AL	4	Afternoon	5	24	4	2	5	13
14	1	5	AL	4	Afternoon	5	24	2	3	5	14
15	1	5	AL	4	Afternoon	5	24	7	0	4	13
16	1	5	AL	4	Afternoon	5	24	4	0	2	18
17	1	5	AL	4	Afternoon	5	24	3	0	4	17
18	1	5	AL	4	Afternoon	5	24	3	2	4	15
19	1	5	AL	4	Afternoon	5	24	4	1	3	16
20	1	5	AL	4	Afternoon	5	24	6	1	4	13
0	1	5	AL	4	Afternoon	5	24	2	0	0	22
1	1	5	AL	4	Afternoon	5	24	2	0	1	21
2	1	5	AL	4	Afternoon	5	24	2	0	1	21
3	1	5	AL	4	Afternoon	5	24	1	0	4	19
4	1	5	AL	4	Afternoon	5	24	1	0	4	19
5	1	5	AL	4	Afternoon	5	24	4	0	4	16
6	1	5	AL	4	Afternoon	5	24	4	3	2	15
7	1	5	AL	4	Afternoon	5	24	2	2	3	17
8	1	5	AL	4	Afternoon	5	24	3	3	5	13
9	1	5	AL	4	Afternoon	5	24	5	4	2	13
10	1	5	AL	4	Afternoon	5	24	5	1	4	14
11	1	5	AL	4	Afternoon	5	24	6	1	4	13
12	1	5	AL	4	Afternoon	5	24	5	2	5	12
13	1	5	AL	4	Afternoon	5	24	3	1	6	14
14	1	5	AL	4	Afternoon	5	24	6	1	6	11
15	1	5	AL	4	Afternoon	5	24	7	0	8	9
16	1	5	AL	4	Afternoon	5	24	5	2	10	7
17	1	5	AL	4	Afternoon	5	24	9	2	10	3
18	1	5	AL	4	Afternoon	5	24	5	2	10	7
19	1	5	AL	4	Afternoon	5	24	6	2	11	5
20	1	5	AL	4	Afternoon	5	24	4	0	9	11
0	1	6	AL	4	Morning	5	24	8	0	5	11
1	1	6	AL	4	Morning	5	24	6	0	3	15
2	1	6	AL	4	Morning	5	24	4	0	3	17
3	1	6	AL	4	Morning	5	24	2	0	5	17
4	1	6	AL	4	Morning	5	24	3	0	5	16
5	1	6	AL	4	Morning	5	24	3	0	6	15
6	1	6	AL	4	Morning	5	24	5	11	6	2
7	1	6	AL	4	Morning	5	24	7	5	9	3
8	1	6	AL	4	Morning	5	24	6	8	8	2
9	1	6	AL	4	Morning	5	24	9	2	8	5
10	1	6	AL	4	Morning	5	24	7	2	7	8
11	1	6	AL	4	Morning	5	24	4	3	5	12
12	1	6	AL	4	Morning	5	24	4	3	5	12
13	1	6	AL	4	Morning	5	24	2	1	5	16
14	1	6	AL	4	Morning	5	24	3	1	4	16
15	1	6	AL	4	Morning	5	24	4	0	2	18
16	1	6	AL	4	Morning	5	24	5	0	0	19
17	1	6	AL	4	Morning	5	24	7	0	3	14
18	1	6	AL	4	Morning	5	24	4	0	5	15
19	1	6	AL	4	Morning	5	24	3	0	5	16
20	1	6	AL	4	Morning	5	24	3	0	6	15
0	1	6	AL	4	Morning	5	24	1	0	1	22
1	1	6	AL	4	Morning	5	24	2	0	1	21
2	1	6	AL	4	Morning	5	24	0	0	1	23
3	1	6	AL	4	Morning	5	24	0	0	0	24
4	1	6	AL	4	Morning	5	24	2	0	1	21
5	1	6	AL	4	Morning	5	24	1	0	2	21
6	1	6	AL	4	Morning	5	24	1	4	1	18
7	1	6	AL	4	Morning	5	24	1	1	0	22
8	1	6	AL	4	Morning	5	24	1	2	1	20
9	1	6	AL	4	Morning	5	24	0	2	2	20
10	1	6	AL	4	Morning	5	24	1	3	1	19
11	1	6	AL	4	Morning	5	24	2	1	2	19
12	1	6	AL	4	Morning	5	24	2	1	2	19
13	1	6	AL	4	Morning	5	24	2	1	2	19
14	1	6	AL	4	Morning	5	24	1	1	2	20
15	1	6	AL	4	Morning	5	24	2	1	0	21
16	1	6	AL	4	Morning	5	24	2	1	0	21
17	1	6	AL	4	Morning	5	24	3	3	1	17
18	1	6	AL	4	Morning	5	24	0	1	1	22
19	1	6	AL	4	Morning	5	24	0	1	0	23
20	1	6	AL	4	Morning	5	24	1	1	0	22
0	1	6	AL	4	Afternoon	5	24	10	0	1	13
1	1	6	AL	4	Afternoon	5	24	5	1	2	16
2	1	6	AL	4	Afternoon	5	24	5	0	2	17
3	1	6	AL	4	Afternoon	5	24	7	1	5	11
4	1	6	AL	4	Afternoon	5	24	5	1	5	13
5	1	6	AL	4	Afternoon	5	24	4	0	5	15
6	1	6	AL	4	Afternoon	5	24	6	4	5	9
7	1	6	AL	4	Afternoon	5	24	8	7	4	5
8	1	6	AL	4	Afternoon	5	24	9	3	4	8
9	1	6	AL	4	Afternoon	5	24	8	2	5	9
10	1	6	AL	4	Afternoon	5	24	5	2	3	14
11	1	6	AL	4	Afternoon	5	24	4	2	1	17
12	1	6	AL	4	Afternoon	5	24	6	1	2	15
13	1	6	AL	4	Afternoon	5	24	9	1	1	13
14	1	6	AL	4	Afternoon	5	24	6	1	3	14
15	1	6	AL	4	Afternoon	5	24	4	2	4	14
16	1	6	AL	4	Afternoon	5	24	3	0	3	18
17	1	6	AL	4	Afternoon	5	24	3	1	3	17
18	1	6	AL	4	Afternoon	5	24	4	0	3	17
19	1	6	AL	4	Afternoon	5	24	3	2	4	15
20	1	6	AL	4	Afternoon	5	24	4	1	4	15
0	1	6	AL	4	Afternoon	5	24	5	0	4	15
1	1	6	AL	4	Afternoon	5	24	5	0	5	14
2	1	6	AL	4	Afternoon	5	24	7	0	3	14
3	1	6	AL	4	Afternoon	5	24	5	0	1	18
4	1	6	AL	4	Afternoon	5	24	5	0	2	17
5	1	6	AL	4	Afternoon	5	24	3	0	1	20
6	1	6	AL	4	Afternoon	5	24	4	6	2	12
7	1	6	AL	4	Afternoon	5	24	9	9	0	6
8	1	6	AL	4	Afternoon	5	24	8	4	3	9
9	1	6	AL	4	Afternoon	5	24	4	4	3	13
10	1	6	AL	4	Afternoon	5	24	4	3	4	13
11	1	6	AL	4	Afternoon	5	24	4	2	1	17
12	1	6	AL	4	Afternoon	5	24	2	5	3	14
13	1	6	AL	4	Afternoon	5	24	4	3	3	14
14	1	6	AL	4	Afternoon	5	24	6	3	4	11
15	1	6	AL	4	Afternoon	5	24	6	0	0	18
16	1	6	AL	4	Afternoon	5	24	3	0	2	19
17	1	6	AL	4	Afternoon	5	24	5	3	2	14
18	1	6	AL	4	Afternoon	5	24	4	3	3	14
19	1	6	AL	4	Afternoon	5	24	5	0	1	18
20	1	6	AL	4	Afternoon	5	24	3	3	1	17
0	1	1	MI	2	Morning	6	24	20	4	0	0
1	1	1	MI	2	Morning	6	24	21	3	0	0
2	1	1	MI	2	Morning	6	24	18	5	0	1
3	1	1	MI	2	Morning	6	24	15	8	0	1
4	1	1	MI	2	Morning	6	24	15	4	0	5
5	1	1	MI	2	Morning	6	24	20	0	0	4
6	1	1	MI	2	Morning	6	24	12	11	0	1
7	1	1	MI	2	Morning	6	24	11	12	0	1
8	1	1	MI	2	Morning	6	24	12	12	0	0
9	1	1	MI	2	Morning	6	24	11	12	0	1
10	1	1	MI	2	Morning	6	24	11	12	0	1
11	1	1	MI	2	Morning	6	24	10	13	0	1
12	1	1	MI	2	Morning	6	24	10	14	0	0
13	1	1	MI	2	Morning	6	24	10	14	0	0
14	1	1	MI	2	Morning	6	24	10	14	0	0
15	1	1	MI	2	Morning	6	24	9	15	0	0
16	1	1	MI	2	Morning	6	24	10	14	0	0
17	1	1	MI	2	Morning	6	24	11	12	0	1
18	1	1	MI	2	Morning	6	24	12	10	0	2
19	1	1	MI	2	Morning	6	24	11	11	0	2
20	1	1	MI	2	Morning	6	24	12	7	1	4
0	1	1	MI	2	Afternoon	6	24	24	0	0	0
1	1	1	MI	2	Afternoon	6	24	24	0	0	0
2	1	1	MI	2	Afternoon	6	24	18	0	5	1
[truncated: 14,897 more rows]
