# Supplementary material for: Use of organic material provided by an automatic enrichment device by weaner pigs and its influence on tail lesions
Source: PLoS One. 2024 Nov 1;19(11):e0309244. doi: 10.1371/journal.pone.0309244 (PMC11530003; doi:10.1371/journal.pone.0309244)
Supplement: S11 File — (XLSX) [file pone.0309244.s012.xlsx]

## Sheet: Tabelle1
Week	Batch	Pen	Material	Supplies	tail_lesion_binom2
1	2	1	MI	4	0
1	2	1	MI	4	0
1	2	1	MI	4	0
1	2	1	MI	4	0
1	2	1	MI	4	0
1	2	1	MI	4	0
1	2	1	MI	4	0
1	2	1	MI	4	0
1	2	1	MI	4	0
1	2	1	MI	4	0
1	2	1	MI	4	0
1	2	1	MI	4	0
1	2	1	MI	4	0
1	2	1	MI	4	0
1	2	1	MI	4	0
1	2	1	MI	4	0
1	2	1	MI	4	0
1	2	1	MI	4	0
1	2	1	MI	4	0
1	2	1	MI	4	0
1	2	1	MI	4	0
1	2	1	MI	4	0
1	2	1	MI	4	0
1	2	1	MI	4	0
1	2	2	AL	4	0
1	2	2	AL	4	0
1	2	2	AL	4	0
1	2	2	AL	4	0
1	2	2	AL	4	0
1	2	2	AL	4	0
1	2	2	AL	4	0
1	2	2	AL	4	0
1	2	2	AL	4	0
1	2	2	AL	4	0
1	2	2	AL	4	0
1	2	2	AL	4	0
1	2	2	AL	4	0
1	2	2	AL	4	0
1	2	2	AL	4	0
1	2	2	AL	4	0
1	2	2	AL	4	0
1	2	2	AL	4	0
1	2	2	AL	4	0
1	2	2	AL	4	0
1	2	2	AL	4	0
1	2	2	AL	4	0
1	2	2	AL	4	0
1	2	2	AL	4	0
1	2	6	OB	4	0
1	2	6	OB	4	0
1	2	6	OB	4	0
1	2	6	OB	4	0
1	2	6	OB	4	0
1	2	6	OB	4	0
1	2	6	OB	4	0
1	2	6	OB	4	0
1	2	6	OB	4	0
1	2	6	OB	4	0
1	2	6	OB	4	0
1	2	6	OB	4	0
1	2	6	OB	4	0
1	2	6	OB	4	0
1	2	6	OB	4	0
1	2	6	OB	4	0
1	2	6	OB	4	0
1	2	6	OB	4	0
1	2	6	OB	4	0
1	2	6	OB	4	0
1	2	6	OB	4	0
1	2	6	OB	4	0
1	2	6	OB	4	0
1	2	6	OB	4	0
1	2	4	MI	4	0
1	2	4	MI	4	0
1	2	4	MI	4	0
1	2	4	MI	4	0
1	2	4	MI	4	0
1	2	4	MI	4	0
1	2	4	MI	4	0
1	2	4	MI	4	0
1	2	4	MI	4	0
1	2	4	MI	4	0
1	2	4	MI	4	0
1	2	4	MI	4	0
1	2	4	MI	4	0
1	2	4	MI	4	0
1	2	4	MI	4	0
1	2	4	MI	4	0
1	2	4	MI	4	0
1	2	4	MI	4	0
1	2	4	MI	4	0
1	2	4	MI	4	0
1	2	4	MI	4	0
1	2	4	MI	4	0
1	2	4	MI	4	0
1	2	4	MI	4	0
1	2	5	OB	4	0
1	2	5	OB	4	0
1	2	5	OB	4	0
1	2	5	OB	4	0
1	2	5	OB	4	0
1	2	5	OB	4	0
1	2	5	OB	4	0
1	2	5	OB	4	0
1	2	5	OB	4	0
1	2	5	OB	4	0
1	2	5	OB	4	0
1	2	5	OB	4	0
1	2	5	OB	4	0
1	2	5	OB	4	0
1	2	5	OB	4	0
1	2	5	OB	4	0
1	2	5	OB	4	0
1	2	5	OB	4	0
1	2	5	OB	4	0
1	2	5	OB	4	0
1	2	5	OB	4	0
1	2	5	OB	4	0
1	2	5	OB	4	0
1	2	5	OB	4	0
1	2	1	MI	4	0
1	2	1	MI	4	0
1	2	1	MI	4	0
1	2	1	MI	4	0
1	2	1	MI	4	0
1	2	1	MI	4	0
1	2	1	MI	4	0
1	2	1	MI	4	0
1	2	1	MI	4	0
1	2	1	MI	4	1
1	2	1	MI	4	0
1	2	1	MI	4	0
1	2	1	MI	4	0
1	2	1	MI	4	0
1	2	1	MI	4	0
1	2	1	MI	4	0
1	2	1	MI	4	0
1	2	1	MI	4	0
1	2	1	MI	4	0
1	2	1	MI	4	0
1	2	1	MI	4	0
1	2	1	MI	4	0
1	2	1	MI	4	0
1	2	1	MI	4	0
1	2	2	AL	4	0
1	2	2	AL	4	0
1	2	2	AL	4	0
1	2	2	AL	4	1
1	2	2	AL	4	0
1	2	2	AL	4	0
1	2	2	AL	4	0
1	2	2	AL	4	0
1	2	2	AL	4	0
1	2	2	AL	4	0
1	2	2	AL	4	0
1	2	2	AL	4	0
1	2	2	AL	4	0
1	2	2	AL	4	0
1	2	2	AL	4	0
1	2	2	AL	4	0
1	2	2	AL	4	0
1	2	2	AL	4	0
1	2	2	AL	4	0
1	2	2	AL	4	0
1	2	2	AL	4	1
1	2	2	AL	4	0
1	2	2	AL	4	0
1	2	2	AL	4	0
1	2	6	OB	4	0
1	2	6	OB	4	0
1	2	6	OB	4	0
1	2	6	OB	4	0
1	2	6	OB	4	0
1	2	6	OB	4	0
1	2	6	OB	4	0
1	2	6	OB	4	0
1	2	6	OB	4	0
1	2	6	OB	4	0
1	2	6	OB	4	0
1	2	6	OB	4	0
1	2	6	OB	4	0
1	2	6	OB	4	0
1	2	6	OB	4	0
1	2	6	OB	4	0
1	2	6	OB	4	0
1	2	6	OB	4	0
1	2	6	OB	4	0
1	2	6	OB	4	0
1	2	6	OB	4	0
1	2	6	OB	4	0
1	2	6	OB	4	0
1	2	6	OB	4	0
1	2	4	MI	4	0
1	2	4	MI	4	1
1	2	4	MI	4	0
1	2	4	MI	4	0
1	2	4	MI	4	0
1	2	4	MI	4	0
1	2	4	MI	4	0
1	2	4	MI	4	0
1	2	4	MI	4	0
1	2	4	MI	4	0
1	2	4	MI	4	0
1	2	4	MI	4	0
1	2	4	MI	4	0
1	2	4	MI	4	0
1	2	4	MI	4	0
1	2	4	MI	4	0
1	2	4	MI	4	0
1	2	4	MI	4	0
1	2	4	MI	4	0
1	2	4	MI	4	0
1	2	4	MI	4	0
1	2	4	MI	4	0
1	2	4	MI	4	0
1	2	4	MI	4	0
1	2	5	OB	4	0
1	2	5	OB	4	0
1	2	5	OB	4	1
1	2	5	OB	4	0
1	2	5	OB	4	0
1	2	5	OB	4	0
1	2	5	OB	4	0
1	2	5	OB	4	0
1	2	5	OB	4	0
1	2	5	OB	4	0
1	2	5	OB	4	0
1	2	5	OB	4	0
1	2	5	OB	4	0
1	2	5	OB	4	0
1	2	5	OB	4	0
1	2	5	OB	4	0
1	2	5	OB	4	0
1	2	5	OB	4	0
1	2	5	OB	4	0
1	2	5	OB	4	0
1	2	5	OB	4	0
1	2	5	OB	4	0
1	2	5	OB	4	0
1	2	5	OB	4	0
2	2	1	MI	4	0
2	2	1	MI	4	0
2	2	1	MI	4	0
2	2	1	MI	4	0
2	2	1	MI	4	0
2	2	1	MI	4	0
2	2	1	MI	4	0
2	2	1	MI	4	0
2	2	1	MI	4	0
2	2	1	MI	4	1
2	2	1	MI	4	0
2	2	1	MI	4	0
2	2	1	MI	4	0
2	2	1	MI	4	0
2	2	1	MI	4	0
2	2	1	MI	4	0
2	2	1	MI	4	0
2	2	1	MI	4	0
2	2	1	MI	4	0
2	2	1	MI	4	0
2	2	1	MI	4	0
2	2	1	MI	4	0
2	2	1	MI	4	0
2	2	1	MI	4	0
2	2	2	AL	4	0
2	2	2	AL	4	0
2	2	2	AL	4	0
2	2	2	AL	4	0
2	2	2	AL	4	0
2	2	2	AL	4	0
2	2	2	AL	4	0
2	2	2	AL	4	0
2	2	2	AL	4	0
2	2	2	AL	4	0
2	2	2	AL	4	0
2	2	2	AL	4	0
2	2	2	AL	4	0
2	2	2	AL	4	0
2	2	2	AL	4	0
2	2	2	AL	4	0
2	2	2	AL	4	0
2	2	2	AL	4	0
2	2	2	AL	4	0
2	2	2	AL	4	0
2	2	2	AL	4	0
2	2	2	AL	4	0
2	2	2	AL	4	0
2	2	2	AL	4	0
2	2	6	OB	4	0
2	2	6	OB	4	0
2	2	6	OB	4	0
2	2	6	OB	4	0
2	2	6	OB	4	0
2	2	6	OB	4	0
2	2	6	OB	4	0
2	2	6	OB	4	0
2	2	6	OB	4	0
2	2	6	OB	4	0
2	2	6	OB	4	0
2	2	6	OB	4	0
2	2	6	OB	4	0
2	2	6	OB	4	0
2	2	6	OB	4	0
2	2	6	OB	4	0
2	2	6	OB	4	0
2	2	6	OB	4	0
2	2	6	OB	4	0
2	2	6	OB	4	0
2	2	6	OB	4	0
2	2	6	OB	4	0
2	2	6	OB	4	0
2	2	6	OB	4	0
2	2	4	MI	4	0
2	2	4	MI	4	1
2	2	4	MI	4	0
2	2	4	MI	4	0
2	2	4	MI	4	0
2	2	4	MI	4	0
2	2	4	MI	4	0
2	2	4	MI	4	0
2	2	4	MI	4	0
2	2	4	MI	4	0
2	2	4	MI	4	0
2	2	4	MI	4	0
2	2	4	MI	4	0
2	2	4	MI	4	0
2	2	4	MI	4	0
2	2	4	MI	4	0
2	2	4	MI	4	0
2	2	4	MI	4	0
2	2	4	MI	4	0
2	2	4	MI	4	0
2	2	4	MI	4	0
2	2	4	MI	4	0
2	2	4	MI	4	0
2	2	4	MI	4	0
2	2	5	OB	4	0
2	2	5	OB	4	0
2	2	5	OB	4	1
2	2	5	OB	4	0
2	2	5	OB	4	0
2	2	5	OB	4	0
2	2	5	OB	4	0
2	2	5	OB	4	0
2	2	5	OB	4	0
2	2	5	OB	4	0
2	2	5	OB	4	0
2	2	5	OB	4	0
2	2	5	OB	4	0
2	2	5	OB	4	0
2	2	5	OB	4	0
2	2	5	OB	4	0
2	2	5	OB	4	0
2	2	5	OB	4	0
2	2	5	OB	4	0
2	2	5	OB	4	0
2	2	5	OB	4	0
2	2	5	OB	4	0
2	2	5	OB	4	0
2	2	5	OB	4	0
2	2	1	MI	4	0
2	2	1	MI	4	0
2	2	1	MI	4	0
2	2	1	MI	4	0
2	2	1	MI	4	0
2	2	1	MI	4	0
2	2	1	MI	4	0
2	2	1	MI	4	0
2	2	1	MI	4	0
2	2	1	MI	4	1
2	2	1	MI	4	0
2	2	1	MI	4	0
2	2	1	MI	4	0
2	2	1	MI	4	0
2	2	1	MI	4	0
2	2	1	MI	4	0
2	2	1	MI	4	0
2	2	1	MI	4	0
2	2	1	MI	4	0
2	2	1	MI	4	0
2	2	1	MI	4	0
2	2	1	MI	4	0
2	2	1	MI	4	0
2	2	1	MI	4	0
2	2	2	AL	4	0
2	2	2	AL	4	0
2	2	2	AL	4	0
2	2	2	AL	4	0
2	2	2	AL	4	0
2	2	2	AL	4	0
2	2	2	AL	4	0
2	2	2	AL	4	0
2	2	2	AL	4	0
2	2	2	AL	4	0
2	2	2	AL	4	0
2	2	2	AL	4	0
2	2	2	AL	4	0
2	2	2	AL	4	0
2	2	2	AL	4	0
2	2	2	AL	4	0
2	2	2	AL	4	0
2	2	2	AL	4	0
2	2	2	AL	4	0
2	2	2	AL	4	0
2	2	2	AL	4	1
2	2	2	AL	4	0
2	2	2	AL	4	0
2	2	2	AL	4	0
2	2	6	OB	4	0
2	2	6	OB	4	0
2	2	6	OB	4	0
2	2	6	OB	4	0
2	2	6	OB	4	0
2	2	6	OB	4	1
2	2	6	OB	4	0
2	2	6	OB	4	0
2	2	6	OB	4	0
2	2	6	OB	4	0
2	2	6	OB	4	0
2	2	6	OB	4	0
2	2	6	OB	4	0
2	2	6	OB	4	0
2	2	6	OB	4	0
2	2	6	OB	4	0
2	2	6	OB	4	0
2	2	6	OB	4	0
2	2	6	OB	4	0
2	2	6	OB	4	0
2	2	6	OB	4	0
2	2	6	OB	4	0
2	2	6	OB	4	0
2	2	6	OB	4	0
2	2	4	MI	4	0
2	2	4	MI	4	1
2	2	4	MI	4	0
2	2	4	MI	4	0
2	2	4	MI	4	0
2	2	4	MI	4	0
2	2	4	MI	4	0
2	2	4	MI	4	0
2	2	4	MI	4	0
2	2	4	MI	4	0
2	2	4	MI	4	0
2	2	4	MI	4	0
2	2	4	MI	4	0
2	2	4	MI	4	0
2	2	4	MI	4	0
2	2	4	MI	4	0
2	2	4	MI	4	0
2	2	4	MI	4	0
2	2	4	MI	4	0
2	2	4	MI	4	0
2	2	4	MI	4	0
2	2	4	MI	4	0
2	2	4	MI	4	0
2	2	4	MI	4	0
2	2	5	OB	4	0
2	2	5	OB	4	0
2	2	5	OB	4	1
2	2	5	OB	4	0
2	2	5	OB	4	0
2	2	5	OB	4	0
2	2	5	OB	4	0
2	2	5	OB	4	0
2	2	5	OB	4	0
2	2	5	OB	4	1
2	2	5	OB	4	0
2	2	5	OB	4	0
2	2	5	OB	4	0
2	2	5	OB	4	0
2	2	5	OB	4	0
2	2	5	OB	4	0
2	2	5	OB	4	0
2	2	5	OB	4	0
2	2	5	OB	4	0
2	2	5	OB	4	0
2	2	5	OB	4	0
2	2	5	OB	4	0
2	2	5	OB	4	0
2	2	5	OB	4	0
3	2	1	MI	4	0
3	2	1	MI	4	0
3	2	1	MI	4	0
3	2	1	MI	4	0
3	2	1	MI	4	0
3	2	1	MI	4	0
3	2	1	MI	4	0
3	2	1	MI	4	0
3	2	1	MI	4	0
3	2	1	MI	4	0
3	2	1	MI	4	0
3	2	1	MI	4	0
3	2	1	MI	4	0
3	2	1	MI	4	0
3	2	1	MI	4	0
3	2	1	MI	4	0
3	2	1	MI	4	0
3	2	1	MI	4	0
3	2	1	MI	4	0
3	2	1	MI	4	0
3	2	1	MI	4	0
3	2	1	MI	4	0
3	2	1	MI	4	0
3	2	1	MI	4	0
3	2	2	AL	4	0
3	2	2	AL	4	0
3	2	2	AL	4	0
3	2	2	AL	4	1
3	2	2	AL	4	0
3	2	2	AL	4	0
3	2	2	AL	4	0
3	2	2	AL	4	0
3	2	2	AL	4	0
3	2	2	AL	4	0
3	2	2	AL	4	0
3	2	2	AL	4	0
3	2	2	AL	4	0
3	2	2	AL	4	1
3	2	2	AL	4	0
3	2	2	AL	4	0
3	2	2	AL	4	0
3	2	2	AL	4	0
3	2	2	AL	4	0
3	2	2	AL	4	0
3	2	2	AL	4	0
3	2	2	AL	4	0
3	2	2	AL	4	0
3	2	2	AL	4	0
3	2	6	OB	4	0
3	2	6	OB	4	0
3	2	6	OB	4	0
3	2	6	OB	4	0
3	2	6	OB	4	0
3	2	6	OB	4	0
3	2	6	OB	4	0
3	2	6	OB	4	0
3	2	6	OB	4	0
3	2	6	OB	4	0
3	2	6	OB	4	0
3	2	6	OB	4	0
3	2	6	OB	4	0
3	2	6	OB	4	0
3	2	6	OB	4	0
3	2	6	OB	4	0
3	2	6	OB	4	0
3	2	6	OB	4	0
3	2	6	OB	4	0
3	2	6	OB	4	0
3	2	6	OB	4	0
3	2	6	OB	4	0
3	2	6	OB	4	0
3	2	6	OB	4	0
3	2	4	MI	4	0
3	2	4	MI	4	0
3	2	4	MI	4	0
3	2	4	MI	4	0
3	2	4	MI	4	0
3	2	4	MI	4	0
3	2	4	MI	4	0
3	2	4	MI	4	0
3	2	4	MI	4	0
3	2	4	MI	4	0
3	2	4	MI	4	0
3	2	4	MI	4	0
3	2	4	MI	4	0
3	2	4	MI	4	0
3	2	4	MI	4	0
3	2	4	MI	4	0
3	2	4	MI	4	0
3	2	4	MI	4	0
3	2	4	MI	4	0
3	2	4	MI	4	0
3	2	4	MI	4	0
3	2	4	MI	4	0
3	2	4	MI	4	0
3	2	4	MI	4	0
3	2	5	OB	4	0
3	2	5	OB	4	0
3	2	5	OB	4	0
3	2	5	OB	4	0
3	2	5	OB	4	0
3	2	5	OB	4	0
3	2	5	OB	4	0
3	2	5	OB	4	0
3	2	5	OB	4	0
3	2	5	OB	4	1
3	2	5	OB	4	0
3	2	5	OB	4	0
3	2	5	OB	4	0
3	2	5	OB	4	0
3	2	5	OB	4	0
3	2	5	OB	4	0
3	2	5	OB	4	0
3	2	5	OB	4	0
3	2	5	OB	4	0
3	2	5	OB	4	0
3	2	5	OB	4	0
3	2	5	OB	4	0
3	2	5	OB	4	0
3	2	5	OB	4	0
3	2	1	MI	4	0
3	2	1	MI	4	0
3	2	1	MI	4	0
3	2	1	MI	4	0
3	2	1	MI	4	0
3	2	1	MI	4	0
3	2	1	MI	4	0
3	2	1	MI	4	0
3	2	1	MI	4	0
3	2	1	MI	4	0
3	2	1	MI	4	1
3	2	1	MI	4	0
3	2	1	MI	4	0
3	2	1	MI	4	0
3	2	1	MI	4	0
3	2	1	MI	4	0
3	2	1	MI	4	0
3	2	1	MI	4	0
3	2	1	MI	4	0
3	2	1	MI	4	0
3	2	1	MI	4	0
3	2	1	MI	4	0
3	2	1	MI	4	0
3	2	1	MI	4	0
3	2	2	AL	4	0
3	2	2	AL	4	0
3	2	2	AL	4	0
3	2	2	AL	4	0
3	2	2	AL	4	0
3	2	2	AL	4	0
3	2	2	AL	4	0
3	2	2	AL	4	0
3	2	2	AL	4	0
3	2	2	AL	4	0
3	2	2	AL	4	0
3	2	2	AL	4	0
3	2	2	AL	4	0
3	2	2	AL	4	1
3	2	2	AL	4	0
3	2	2	AL	4	0
3	2	2	AL	4	0
3	2	2	AL	4	0
3	2	2	AL	4	0
3	2	2	AL	4	1
3	2	2	AL	4	0
3	2	2	AL	4	0
3	2	2	AL	4	0
3	2	2	AL	4	0
3	2	6	OB	4	0
3	2	6	OB	4	0
3	2	6	OB	4	0
3	2	6	OB	4	0
3	2	6	OB	4	0
3	2	6	OB	4	0
3	2	6	OB	4	0
3	2	6	OB	4	0
3	2	6	OB	4	0
3	2	6	OB	4	0
3	2	6	OB	4	0
3	2	6	OB	4	0
3	2	6	OB	4	0
3	2	6	OB	4	0
3	2	6	OB	4	0
3	2	6	OB	4	0
3	2	6	OB	4	0
3	2	6	OB	4	0
3	2	6	OB	4	0
3	2	6	OB	4	0
3	2	6	OB	4	0
3	2	6	OB	4	0
3	2	6	OB	4	0
3	2	6	OB	4	0
3	2	4	MI	4	0
3	2	4	MI	4	0
3	2	4	MI	4	0
3	2	4	MI	4	0
3	2	4	MI	4	0
3	2	4	MI	4	0
3	2	4	MI	4	0
3	2	4	MI	4	0
3	2	4	MI	4	0
3	2	4	MI	4	0
3	2	4	MI	4	0
3	2	4	MI	4	0
3	2	4	MI	4	0
3	2	4	MI	4	0
3	2	4	MI	4	0
3	2	4	MI	4	0
3	2	4	MI	4	0
3	2	4	MI	4	0
3	2	4	MI	4	0
3	2	4	MI	4	0
3	2	4	MI	4	0
3	2	4	MI	4	0
3	2	4	MI	4	0
3	2	4	MI	4	0
3	2	5	OB	4	0
3	2	5	OB	4	0
3	2	5	OB	4	0
3	2	5	OB	4	1
3	2	5	OB	4	0
3	2	5	OB	4	0
3	2	5	OB	4	0
3	2	5	OB	4	0
3	2	5	OB	4	1
3	2	5	OB	4	0
3	2	5	OB	4	0
3	2	5	OB	4	1
3	2	5	OB	4	0
3	2	5	OB	4	0
3	2	5	OB	4	0
3	2	5	OB	4	0
3	2	5	OB	4	0
3	2	5	OB	4	0
3	2	5	OB	4	1
3	2	5	OB	4	0
3	2	5	OB	4	0
3	2	5	OB	4	0
3	2	5	OB	4	0
3	2	5	OB	4	0
4	2	1	MI	4	0
4	2	1	MI	4	0
4	2	1	MI	4	0
4	2	1	MI	4	0
4	2	1	MI	4	0
4	2	1	MI	4	0
4	2	1	MI	4	0
4	2	1	MI	4	0
4	2	1	MI	4	0
4	2	1	MI	4	0
4	2	1	MI	4	0
4	2	1	MI	4	0
4	2	1	MI	4	0
4	2	1	MI	4	0
4	2	1	MI	4	0
4	2	1	MI	4	0
4	2	1	MI	4	0
4	2	1	MI	4	0
4	2	1	MI	4	0
4	2	1	MI	4	0
4	2	1	MI	4	0
4	2	1	MI	4	0
4	2	1	MI	4	0
4	2	1	MI	4	0
4	2	2	AL	4	0
4	2	2	AL	4	0
4	2	2	AL	4	0
4	2	2	AL	4	0
4	2	2	AL	4	0
4	2	2	AL	4	0
4	2	2	AL	4	0
4	2	2	AL	4	0
4	2	2	AL	4	0
4	2	2	AL	4	0
4	2	2	AL	4	0
4	2	2	AL	4	0
4	2	2	AL	4	0
4	2	2	AL	4	0
4	2	2	AL	4	0
4	2	2	AL	4	0
4	2	2	AL	4	0
4	2	2	AL	4	0
4	2	2	AL	4	0
4	2	2	AL	4	0
4	2	2	AL	4	0
4	2	2	AL	4	0
4	2	2	AL	4	0
4	2	2	AL	4	0
4	2	6	OB	4	0
4	2	6	OB	4	0
4	2	6	OB	4	0
4	2	6	OB	4	0
4	2	6	OB	4	0
4	2	6	OB	4	0
4	2	6	OB	4	0
4	2	6	OB	4	0
4	2	6	OB	4	0
4	2	6	OB	4	0
4	2	6	OB	4	0
4	2	6	OB	4	0
4	2	6	OB	4	0
4	2	6	OB	4	0
4	2	6	OB	4	0
4	2	6	OB	4	0
4	2	6	OB	4	0
4	2	6	OB	4	1
4	2	6	OB	4	0
4	2	6	OB	4	0
4	2	6	OB	4	0
4	2	6	OB	4	0
4	2	6	OB	4	0
4	2	6	OB	4	0
4	2	4	MI	4	0
4	2	4	MI	4	0
4	2	4	MI	4	0
4	2	4	MI	4	1
4	2	4	MI	4	0
4	2	4	MI	4	0
4	2	4	MI	4	0
4	2	4	MI	4	0
4	2	4	MI	4	0
4	2	4	MI	4	0
4	2	4	MI	4	0
4	2	4	MI	4	0
4	2	4	MI	4	0
4	2	4	MI	4	0
4	2	4	MI	4	0
4	2	4	MI	4	0
4	2	4	MI	4	0
4	2	4	MI	4	0
4	2	4	MI	4	0
4	2	4	MI	4	0
4	2	4	MI	4	0
4	2	4	MI	4	0
4	2	4	MI	4	0
4	2	4	MI	4	0
4	2	5	OB	4	0
4	2	5	OB	4	0
4	2	5	OB	4	0
4	2	5	OB	4	1
4	2	5	OB	4	0
4	2	5	OB	4	0
4	2	5	OB	4	0
4	2	5	OB	4	0
4	2	5	OB	4	0
4	2	5	OB	4	0
4	2	5	OB	4	0
4	2	5	OB	4	0
4	2	5	OB	4	0
4	2	5	OB	4	0
4	2	5	OB	4	0
4	2	5	OB	4	0
4	2	5	OB	4	0
4	2	5	OB	4	0
4	2	5	OB	4	0
4	2	5	OB	4	0
4	2	5	OB	4	0
4	2	5	OB	4	0
4	2	5	OB	4	0
4	2	5	OB	4	0
4	2	1	MI	4	0
4	2	1	MI	4	0
4	2	1	MI	4	0
4	2	1	MI	4	0
4	2	1	MI	4	0
4	2	1	MI	4	0
4	2	1	MI	4	0
4	2	1	MI	4	0
4	2	1	MI	4	1
4	2	1	MI	4	0
4	2	1	MI	4	0
4	2	1	MI	4	0
4	2	1	MI	4	0
4	2	1	MI	4	0
4	2	1	MI	4	0
4	2	1	MI	4	0
4	2	1	MI	4	0
4	2	1	MI	4	0
4	2	1	MI	4	0
4	2	1	MI	4	0
4	2	1	MI	4	0
4	2	1	MI	4	0
4	2	1	MI	4	0
4	2	1	MI	4	0
4	2	2	AL	4	0
4	2	2	AL	4	0
4	2	2	AL	4	0
4	2	2	AL	4	0
4	2	2	AL	4	0
4	2	2	AL	4	0
4	2	2	AL	4	0
4	2	2	AL	4	0
4	2	2	AL	4	0
4	2	2	AL	4	0
4	2	2	AL	4	0
4	2	2	AL	4	0
4	2	2	AL	4	0
4	2	2	AL	4	0
4	2	2	AL	4	0
4	2	2	AL	4	0
4	2	2	AL	4	0
4	2	2	AL	4	0
4	2	2	AL	4	0
4	2	2	AL	4	0
4	2	2	AL	4	0
4	2	2	AL	4	0
4	2	2	AL	4	0
4	2	2	AL	4	0
4	2	6	OB	4	0
4	2	6	OB	4	0
4	2	6	OB	4	0
4	2	6	OB	4	0
4	2	6	OB	4	0
4	2	6	OB	4	0
4	2	6	OB	4	0
4	2	6	OB	4	0
4	2	6	OB	4	0
4	2	6	OB	4	0
4	2	6	OB	4	0
4	2	6	OB	4	0
4	2	6	OB	4	0
4	2	6	OB	4	0
4	2	6	OB	4	0
4	2	6	OB	4	0
4	2	6	OB	4	0
4	2	6	OB	4	0
4	2	6	OB	4	0
4	2	6	OB	4	0
4	2	6	OB	4	0
4	2	6	OB	4	1
4	2	6	OB	4	0
4	2	6	OB	4	0
4	2	4	MI	4	0
4	2	4	MI	4	0
4	2	4	MI	4	0
4	2	4	MI	4	1
4	2	4	MI	4	0
4	2	4	MI	4	0
4	2	4	MI	4	0
4	2	4	MI	4	0
4	2	4	MI	4	0
4	2	4	MI	4	0
4	2	4	MI	4	0
4	2	4	MI	4	1
4	2	4	MI	4	0
4	2	4	MI	4	0
4	2	4	MI	4	0
4	2	4	MI	4	0
4	2	4	MI	4	0
4	2	4	MI	4	0
4	2	4	MI	4	0
4	2	4	MI	4	0
4	2	4	MI	4	0
4	2	4	MI	4	0
4	2	4	MI	4	0
4	2	4	MI	4	0
4	2	5	OB	4	0
4	2	5	OB	4	0
4	2	5	OB	4	0
4	2	5	OB	4	0
4	2	5	OB	4	0
4	2	5	OB	4	0
4	2	5	OB	4	0
4	2	5	OB	4	0
4	2	5	OB	4	0
4	2	5	OB	4	0
4	2	5	OB	4	0
4	2	5	OB	4	0
4	2	5	OB	4	0
4	2	5	OB	4	0
4	2	5	OB	4	0
4	2	5	OB	4	0
4	2	5	OB	4	0
4	2	5	OB	4	0
4	2	5	OB	4	0
4	2	5	OB	4	0
4	2	5	OB	4	0
4	2	5	OB	4	0
4	2	5	OB	4	0
4	2	5	OB	4	0
5	2	1	MI	4	0
5	2	1	MI	4	0
5	2	1	MI	4	0
5	2	1	MI	4	0
5	2	1	MI	4	0
5	2	1	MI	4	0
5	2	1	MI	4	0
5	2	1	MI	4	0
5	2	1	MI	4	0
5	2	1	MI	4	0
5	2	1	MI	4	0
5	2	1	MI	4	0
5	2	1	MI	4	0
5	2	1	MI	4	0
5	2	1	MI	4	0
5	2	1	MI	4	0
5	2	1	MI	4	0
5	2	1	MI	4	0
5	2	1	MI	4	0
5	2	1	MI	4	0
5	2	1	MI	4	0
5	2	1	MI	4	0
5	2	1	MI	4	0
5	2	1	MI	4	0
5	2	2	AL	4	0
5	2	2	AL	4	0
5	2	2	AL	4	0
5	2	2	AL	4	0
5	2	2	AL	4	0
5	2	2	AL	4	0
5	2	2	AL	4	0
5	2	2	AL	4	0
5	2	2	AL	4	0
5	2	2	AL	4	0
5	2	2	AL	4	0
5	2	2	AL	4	0
5	2	2	AL	4	0
5	2	2	AL	4	0
5	2	2	AL	4	0
5	2	2	AL	4	0
5	2	2	AL	4	0
5	2	2	AL	4	0
5	2	2	AL	4	0
5	2	2	AL	4	0
5	2	2	AL	4	0
5	2	2	AL	4	0
5	2	2	AL	4	0
5	2	2	AL	4	0
5	2	6	OB	4	0
5	2	6	OB	4	0
5	2	6	OB	4	0
5	2	6	OB	4	0
5	2	6	OB	4	0
5	2	6	OB	4	0
5	2	6	OB	4	0
5	2	6	OB	4	0
5	2	6	OB	4	0
5	2	6	OB	4	0
5	2	6	OB	4	0
5	2	6	OB	4	0
5	2	6	OB	4	0
5	2	6	OB	4	0
5	2	6	OB	4	0
5	2	6	OB	4	0
5	2	6	OB	4	0
5	2	6	OB	4	0
5	2	6	OB	4	0
5	2	6	OB	4	0
5	2	6	OB	4	0
5	2	6	OB	4	0
5	2	6	OB	4	0
5	2	6	OB	4	0
5	2	4	MI	4	0
5	2	4	MI	4	0
5	2	4	MI	4	0
5	2	4	MI	4	0
5	2	4	MI	4	0
5	2	4	MI	4	0
5	2	4	MI	4	0
5	2	4	MI	4	0
5	2	4	MI	4	0
5	2	4	MI	4	0
5	2	4	MI	4	0
5	2	4	MI	4	1
5	2	4	MI	4	0
5	2	4	MI	4	0
5	2	4	MI	4	0
5	2	4	MI	4	0
5	2	4	MI	4	0
5	2	4	MI	4	0
5	2	4	MI	4	0
5	2	4	MI	4	0
5	2	4	MI	4	0
5	2	4	MI	4	0
5	2	4	MI	4	0
5	2	4	MI	4	0
5	2	5	OB	4	0
5	2	5	OB	4	0
5	2	5	OB	4	0
5	2	5	OB	4	0
5	2	5	OB	4	0
5	2	5	OB	4	0
5	2	5	OB	4	0
5	2	5	OB	4	0
5	2	5	OB	4	0
5	2	5	OB	4	0
5	2	5	OB	4	0
5	2	5	OB	4	0
5	2	5	OB	4	0
5	2	5	OB	4	0
5	2	5	OB	4	0
5	2	5	OB	4	0
5	2	5	OB	4	0
5	2	5	OB	4	0
5	2	5	OB	4	0
5	2	5	OB	4	0
5	2	5	OB	4	0
5	2	5	OB	4	0
5	2	5	OB	4	0
5	2	5	OB	4	0
5	2	1	MI	4	0
5	2	1	MI	4	0
5	2	1	MI	4	0
5	2	1	MI	4	0
5	2	1	MI	4	0
5	2	1	MI	4	0
5	2	1	MI	4	0
5	2	1	MI	4	0
5	2	1	MI	4	0
5	2	1	MI	4	0
5	2	1	MI	4	0
5	2	1	MI	4	0
5	2	1	MI	4	0
5	2	1	MI	4	0
5	2	1	MI	4	0
5	2	1	MI	4	0
5	2	1	MI	4	0
5	2	1	MI	4	0
5	2	1	MI	4	0
5	2	1	MI	4	0
5	2	1	MI	4	0
5	2	1	MI	4	0
5	2	1	MI	4	0
5	2	1	MI	4	0
5	2	2	AL	4	0
5	2	2	AL	4	0
5	2	2	AL	4	0
5	2	2	AL	4	0
5	2	2	AL	4	0
5	2	2	AL	4	0
5	2	2	AL	4	0
5	2	2	AL	4	0
5	2	2	AL	4	0
5	2	2	AL	4	0
5	2	2	AL	4	0
5	2	2	AL	4	0
5	2	2	AL	4	0
5	2	2	AL	4	0
5	2	2	AL	4	0
5	2	2	AL	4	0
5	2	2	AL	4	0
5	2	2	AL	4	0
5	2	2	AL	4	0
5	2	2	AL	4	0
5	2	2	AL	4	0
5	2	2	AL	4	0
5	2	2	AL	4	0
5	2	2	AL	4	0
5	2	6	OB	4	0
5	2	6	OB	4	0
5	2	6	OB	4	0
5	2	6	OB	4	0
5	2	6	OB	4	0
5	2	6	OB	4	0
5	2	6	OB	4	0
5	2	6	OB	4	0
5	2	6	OB	4	0
5	2	6	OB	4	0
5	2	6	OB	4	0
5	2	6	OB	4	0
5	2	6	OB	4	0
5	2	6	OB	4	0
5	2	6	OB	4	1
5	2	6	OB	4	0
5	2	6	OB	4	0
5	2	6	OB	4	0
5	2	6	OB	4	0
5	2	6	OB	4	0
5	2	6	OB	4	0
5	2	6	OB	4	0
5	2	6	OB	4	1
5	2	6	OB	4	0
5	2	4	MI	4	0
5	2	4	MI	4	0
5	2	4	MI	4	0
5	2	4	MI	4	1
5	2	4	MI	4	0
5	2	4	MI	4	1
5	2	4	MI	4	0
5	2	4	MI	4	0
5	2	4	MI	4	0
5	2	4	MI	4	0
5	2	4	MI	4	0
5	2	4	MI	4	1
5	2	4	MI	4	0
5	2	4	MI	4	0
5	2	4	MI	4	0
5	2	4	MI	4	1
5	2	4	MI	4	1
5	2	4	MI	4	0
5	2	4	MI	4	0
5	2	4	MI	4	1
5	2	4	MI	4	0
5	2	4	MI	4	0
5	2	4	MI	4	0
5	2	4	MI	4	0
5	2	5	OB	4	0
5	2	5	OB	4	0
5	2	5	OB	4	0
5	2	5	OB	4	0
5	2	5	OB	4	0
5	2	5	OB	4	0
5	2	5	OB	4	0
5	2	5	OB	4	0
5	2	5	OB	4	0
5	2	5	OB	4	0
5	2	5	OB	4	0
5	2	5	OB	4	0
5	2	5	OB	4	0
5	2	5	OB	4	0
5	2	5	OB	4	0
5	2	5	OB	4	0
5	2	5	OB	4	0
5	2	5	OB	4	0
5	2	5	OB	4	0
5	2	5	OB	4	0
5	2	5	OB	4	0
5	2	5	OB	4	0
5	2	5	OB	4	0
5	2	5	OB	4	1
6	2	1	MI	4	0
6	2	1	MI	4	0
6	2	1	MI	4	0
6	2	1	MI	4	0
6	2	1	MI	4	0
6	2	1	MI	4	0
6	2	1	MI	4	0
6	2	1	MI	4	0
6	2	1	MI	4	0
6	2	1	MI	4	0
6	2	1	MI	4	0
6	2	1	MI	4	0
6	2	1	MI	4	0
6	2	1	MI	4	0
6	2	1	MI	4	0
6	2	1	MI	4	0
6	2	1	MI	4	0
6	2	1	MI	4	0
6	2	1	MI	4	0
6	2	1	MI	4	0
6	2	1	MI	4	0
6	2	1	MI	4	0
6	2	1	MI	4	0
6	2	1	MI	4	0
6	2	2	AL	4	0
6	2	2	AL	4	0
6	2	2	AL	4	1
6	2	2	AL	4	0
6	2	2	AL	4	1
6	2	2	AL	4	0
6	2	2	AL	4	0
6	2	2	AL	4	1
6	2	2	AL	4	0
6	2	2	AL	4	0
6	2	2	AL	4	0
6	2	2	AL	4	0
6	2	2	AL	4	0
6	2	2	AL	4	0
6	2	2	AL	4	0
6	2	2	AL	4	1
6	2	2	AL	4	0
6	2	2	AL	4	0
6	2	2	AL	4	0
6	2	2	AL	4	0
6	2	2	AL	4	0
6	2	2	AL	4	0
6	2	2	AL	4	0
6	2	2	AL	4	0
6	2	6	OB	4	0
6	2	6	OB	4	0
6	2	6	OB	4	1
6	2	6	OB	4	0
6	2	6	OB	4	0
6	2	6	OB	4	0
6	2	6	OB	4	0
6	2	6	OB	4	0
6	2	6	OB	4	0
6	2	6	OB	4	0
6	2	6	OB	4	1
6	2	6	OB	4	1
6	2	6	OB	4	0
6	2	6	OB	4	0
6	2	6	OB	4	0
6	2	6	OB	4	0
6	2	6	OB	4	0
6	2	6	OB	4	0
6	2	6	OB	4	0
6	2	6	OB	4	0
6	2	6	OB	4	0
6	2	6	OB	4	0
6	2	6	OB	4	1
6	2	6	OB	4	0
6	2	4	MI	4	0
6	2	4	MI	4	0
6	2	4	MI	4	0
6	2	4	MI	4	1
6	2	4	MI	4	0
6	2	4	MI	4	1
6	2	4	MI	4	0
6	2	4	MI	4	0
6	2	4	MI	4	1
6	2	4	MI	4	0
6	2	4	MI	4	0
6	2	4	MI	4	0
6	2	4	MI	4	1
6	2	4	MI	4	0
6	2	4	MI	4	0
6	2	4	MI	4	1
6	2	4	MI	4	1
6	2	4	MI	4	0
6	2	4	MI	4	0
6	2	4	MI	4	0
6	2	4	MI	4	1
6	2	4	MI	4	0
6	2	4	MI	4	0
6	2	4	MI	4	0
6	2	5	OB	4	0
6	2	5	OB	4	0
6	2	5	OB	4	1
6	2	5	OB	4	0
6	2	5	OB	4	0
6	2	5	OB	4	1
6	2	5	OB	4	0
6	2	5	OB	4	0
6	2	5	OB	4	0
6	2	5	OB	4	0
6	2	5	OB	4	1
6	2	5	OB	4	0
6	2	5	OB	4	0
6	2	5	OB	4	0
6	2	5	OB	4	0
6	2	5	OB	4	0
6	2	5	OB	4	0
6	2	5	OB	4	0
6	2	5	OB	4	0
6	2	5	OB	4	0
6	2	5	OB	4	0
6	2	5	OB	4	0
6	2	5	OB	4	0
6	2	5	OB	4	1
6	2	1	MI	4	0
6	2	1	MI	4	0
6	2	1	MI	4	0
6	2	1	MI	4	0
6	2	1	MI	4	0
6	2	1	MI	4	1
6	2	1	MI	4	0
6	2	1	MI	4	0
6	2	1	MI	4	0
6	2	1	MI	4	0
6	2	1	MI	4	0
6	2	1	MI	4	0
6	2	1	MI	4	0
6	2	1	MI	4	0
6	2	1	MI	4	0
6	2	1	MI	4	0
6	2	1	MI	4	0
6	2	1	MI	4	0
6	2	1	MI	4	1
6	2	1	MI	4	0
6	2	1	MI	4	1
6	2	1	MI	4	0
6	2	1	MI	4	0
6	2	1	MI	4	0
6	2	2	AL	4	0
6	2	2	AL	4	0
6	2	2	AL	4	1
6	2	2	AL	4	0
6	2	2	AL	4	1
6	2	2	AL	4	0
6	2	2	AL	4	0
6	2	2	AL	4	1
6	2	2	AL	4	0
6	2	2	AL	4	0
6	2	2	AL	4	0
6	2	2	AL	4	0
6	2	2	AL	4	0
6	2	2	AL	4	0
6	2	2	AL	4	0
6	2	2	AL	4	1
6	2	2	AL	4	0
6	2	2	AL	4	0
6	2	2	AL	4	0
6	2	2	AL	4	0
6	2	2	AL	4	1
6	2	2	AL	4	0
6	2	2	AL	4	0
6	2	2	AL	4	0
6	2	6	OB	4	0
6	2	6	OB	4	0
6	2	6	OB	4	1
6	2	6	OB	4	1
6	2	6	OB	4	0
6	2	6	OB	4	1
6	2	6	OB	4	0
6	2	6	OB	4	0
6	2	6	OB	4	1
6	2	6	OB	4	0
6	2	6	OB	4	1
6	2	6	OB	4	1
6	2	6	OB	4	0
6	2	6	OB	4	0
6	2	6	OB	4	0
6	2	6	OB	4	0
6	2	6	OB	4	1
6	2	6	OB	4	1
6	2	6	OB	4	1
6	2	6	OB	4	1
6	2	6	OB	4	1
6	2	6	OB	4	1
6	2	6	OB	4	1
6	2	6	OB	4	0
6	2	4	MI	4	0
6	2	4	MI	4	0
6	2	4	MI	4	0
6	2	4	MI	4	1
6	2	4	MI	4	0
6	2	4	MI	4	1
6	2	4	MI	4	1
6	2	4	MI	4	0
6	2	4	MI	4	1
6	2	4	MI	4	0
6	2	4	MI	4	0
6	2	4	MI	4	1
6	2	4	MI	4	1
6	2	4	MI	4	1
6	2	4	MI	4	0
6	2	4	MI	4	1
6	2	4	MI	4	1
6	2	4	MI	4	0
6	2	4	MI	4	0
6	2	4	MI	4	0
6	2	4	MI	4	0
6	2	4	MI	4	0
6	2	4	MI	4	0
6	2	4	MI	4	0
6	2	5	OB	4	0
6	2	5	OB	4	1
6	2	5	OB	4	1
6	2	5	OB	4	1
6	2	5	OB	4	0
6	2	5	OB	4	0
6	2	5	OB	4	1
6	2	5	OB	4	1
6	2	5	OB	4	0
6	2	5	OB	4	0
6	2	5	OB	4	1
6	2	5	OB	4	0
6	2	5	OB	4	0
6	2	5	OB	4	0
6	2	5	OB	4	0
6	2	5	OB	4	1
6	2	5	OB	4	0
6	2	5	OB	4	0
6	2	5	OB	4	0
6	2	5	OB	4	0
6	2	5	OB	4	1
6	2	5	OB	4	0
6	2	5	OB	4	0
6	2	5	OB	4	1
1	3	1	MI	2	0
1	3	1	MI	2	0
1	3	1	MI	2	0
1	3	1	MI	2	0
1	3	1	MI	2	0
1	3	1	MI	2	0
1	3	1	MI	2	0
1	3	1	MI	2	0
1	3	1	MI	2	0
1	3	1	MI	2	0
1	3	1	MI	2	0
1	3	1	MI	2	0
1	3	1	MI	2	0
1	3	1	MI	2	0
1	3	1	MI	2	0
1	3	1	MI	2	0
1	3	1	MI	2	0
1	3	1	MI	2	0
1	3	1	MI	2	0
1	3	1	MI	2	0
1	3	1	MI	2	0
1	3	1	MI	2	0
1	3	1	MI	2	0
1	3	1	MI	2	0
1	3	2	OB	2	0
1	3	2	OB	2	0
1	3	2	OB	2	0
1	3	2	OB	2	0
1	3	2	OB	2	0
1	3	2	OB	2	0
1	3	2	OB	2	0
1	3	2	OB	2	0
1	3	2	OB	2	0
1	3	2	OB	2	0
1	3	2	OB	2	0
1	3	2	OB	2	0
1	3	2	OB	2	0
1	3	2	OB	2	0
1	3	2	OB	2	0
1	3	2	OB	2	0
1	3	2	OB	2	0
1	3	2	OB	2	0
1	3	2	OB	2	0
1	3	2	OB	2	0
1	3	2	OB	2	0
1	3	2	OB	2	0
1	3	2	OB	2	0
1	3	2	OB	2	0
1	3	3	OB	2	0
1	3	3	OB	2	0
1	3	3	OB	2	0
1	3	3	OB	2	0
1	3	3	OB	2	0
1	3	3	OB	2	0
1	3	3	OB	2	0
1	3	3	OB	2	0
1	3	3	OB	2	0
1	3	3	OB	2	0
1	3	3	OB	2	0
1	3	3	OB	2	0
1	3	3	OB	2	0
1	3	3	OB	2	0
1	3	3	OB	2	0
1	3	3	OB	2	0
1	3	3	OB	2	0
1	3	3	OB	2	0
1	3	3	OB	2	0
1	3	3	OB	2	0
1	3	3	OB	2	0
1	3	3	OB	2	0
1	3	3	OB	2	0
1	3	3	OB	2	0
1	3	4	AL	2	0
1	3	4	AL	2	0
1	3	4	AL	2	0
1	3	4	AL	2	0
1	3	4	AL	2	0
1	3	4	AL	2	0
1	3	4	AL	2	0
1	3	4	AL	2	0
1	3	4	AL	2	0
1	3	4	AL	2	0
1	3	4	AL	2	0
1	3	4	AL	2	0
1	3	4	AL	2	0
1	3	4	AL	2	0
1	3	4	AL	2	0
1	3	4	AL	2	0
1	3	4	AL	2	0
1	3	4	AL	2	0
1	3	4	AL	2	0
1	3	4	AL	2	0
1	3	4	AL	2	0
1	3	4	AL	2	0
1	3	4	AL	2	0
1	3	4	AL	2	0
1	3	5	MI	2	0
1	3	5	MI	2	0
1	3	5	MI	2	0
1	3	5	MI	2	0
1	3	5	MI	2	0
1	3	5	MI	2	0
1	3	5	MI	2	0
1	3	5	MI	2	0
1	3	5	MI	2	0
1	3	5	MI	2	0
1	3	5	MI	2	0
1	3	5	MI	2	0
1	3	5	MI	2	0
1	3	5	MI	2	0
1	3	5	MI	2	0
1	3	5	MI	2	0
1	3	5	MI	2	0
1	3	5	MI	2	0
1	3	5	MI	2	0
1	3	5	MI	2	0
1	3	5	MI	2	0
1	3	5	MI	2	0
1	3	5	MI	2	0
1	3	5	MI	2	0
1	3	6	AL	2	0
1	3	6	AL	2	0
1	3	6	AL	2	0
1	3	6	AL	2	0
1	3	6	AL	2	0
1	3	6	AL	2	0
1	3	6	AL	2	0
1	3	6	AL	2	0
1	3	6	AL	2	0
1	3	6	AL	2	0
1	3	6	AL	2	0
1	3	6	AL	2	0
1	3	6	AL	2	0
1	3	6	AL	2	0
1	3	6	AL	2	0
1	3	6	AL	2	0
1	3	6	AL	2	0
1	3	6	AL	2	0
1	3	6	AL	2	0
1	3	6	AL	2	0
1	3	6	AL	2	0
1	3	6	AL	2	0
1	3	6	AL	2	0
1	3	6	AL	2	0
1	3	1	MI	2	0
1	3	1	MI	2	0
1	3	1	MI	2	0
1	3	1	MI	2	0
1	3	1	MI	2	0
1	3	1	MI	2	0
1	3	1	MI	2	0
1	3	1	MI	2	0
1	3	1	MI	2	0
1	3	1	MI	2	0
1	3	1	MI	2	0
1	3	1	MI	2	0
1	3	1	MI	2	1
1	3	1	MI	2	0
1	3	1	MI	2	0
1	3	1	MI	2	0
1	3	1	MI	2	0
1	3	1	MI	2	0
1	3	1	MI	2	0
1	3	1	MI	2	0
1	3	1	MI	2	0
1	3	1	MI	2	0
1	3	1	MI	2	0
1	3	1	MI	2	1
1	3	2	OB	2	0
1	3	2	OB	2	0
1	3	2	OB	2	0
1	3	2	OB	2	0
1	3	2	OB	2	0
1	3	2	OB	2	0
1	3	2	OB	2	0
1	3	2	OB	2	0
1	3	2	OB	2	0
1	3	2	OB	2	0
1	3	2	OB	2	0
1	3	2	OB	2	0
1	3	2	OB	2	0
1	3	2	OB	2	0
1	3	2	OB	2	0
1	3	2	OB	2	0
1	3	2	OB	2	0
1	3	2	OB	2	0
1	3	2	OB	2	0
1	3	2	OB	2	0
1	3	2	OB	2	0
1	3	2	OB	2	0
1	3	2	OB	2	0
1	3	2	OB	2	0
1	3	3	OB	2	0
1	3	3	OB	2	0
1	3	3	OB	2	0
1	3	3	OB	2	0
1	3	3	OB	2	0
1	3	3	OB	2	0
1	3	3	OB	2	0
1	3	3	OB	2	0
1	3	3	OB	2	0
1	3	3	OB	2	0
1	3	3	OB	2	0
1	3	3	OB	2	0
1	3	3	OB	2	0
1	3	3	OB	2	0
1	3	3	OB	2	0
1	3	3	OB	2	0
1	3	3	OB	2	0
1	3	3	OB	2	0
1	3	3	OB	2	0
1	3	3	OB	2	0
1	3	3	OB	2	0
1	3	3	OB	2	0
1	3	3	OB	2	0
1	3	3	OB	2	0
1	3	4	AL	2	0
1	3	4	AL	2	0
1	3	4	AL	2	0
1	3	4	AL	2	0
1	3	4	AL	2	0
1	3	4	AL	2	0
1	3	4	AL	2	0
1	3	4	AL	2	0
1	3	4	AL	2	0
1	3	4	AL	2	0
1	3	4	AL	2	0
1	3	4	AL	2	0
1	3	4	AL	2	0
1	3	4	AL	2	0
1	3	4	AL	2	0
1	3	4	AL	2	0
1	3	4	AL	2	0
1	3	4	AL	2	0
1	3	4	AL	2	0
1	3	4	AL	2	0
1	3	4	AL	2	0
1	3	4	AL	2	0
1	3	4	AL	2	0
1	3	4	AL	2	0
1	3	5	MI	2	0
1	3	5	MI	2	0
1	3	5	MI	2	0
1	3	5	MI	2	0
1	3	5	MI	2	0
1	3	5	MI	2	0
1	3	5	MI	2	0
1	3	5	MI	2	0
1	3	5	MI	2	0
1	3	5	MI	2	0
1	3	5	MI	2	0
1	3	5	MI	2	0
1	3	5	MI	2	0
1	3	5	MI	2	0
1	3	5	MI	2	0
1	3	5	MI	2	0
1	3	5	MI	2	0
1	3	5	MI	2	0
1	3	5	MI	2	0
1	3	5	MI	2	0
1	3	5	MI	2	0
1	3	5	MI	2	0
1	3	5	MI	2	0
1	3	5	MI	2	0
1	3	6	AL	2	0
1	3	6	AL	2	0
1	3	6	AL	2	0
1	3	6	AL	2	0
1	3	6	AL	2	0
1	3	6	AL	2	0
1	3	6	AL	2	0
1	3	6	AL	2	0
1	3	6	AL	2	0
1	3	6	AL	2	0
1	3	6	AL	2	0
1	3	6	AL	2	0
1	3	6	AL	2	0
1	3	6	AL	2	0
1	3	6	AL	2	0
1	3	6	AL	2	0
1	3	6	AL	2	0
1	3	6	AL	2	0
1	3	6	AL	2	0
1	3	6	AL	2	0
1	3	6	AL	2	0
1	3	6	AL	2	0
1	3	6	AL	2	0
1	3	6	AL	2	0
2	3	1	MI	2	0
2	3	1	MI	2	0
2	3	1	MI	2	0
2	3	1	MI	2	0
2	3	1	MI	2	0
2	3	1	MI	2	0
2	3	1	MI	2	0
2	3	1	MI	2	1
2	3	1	MI	2	0
2	3	1	MI	2	0
2	3	1	MI	2	0
2	3	1	MI	2	0
2	3	1	MI	2	0
2	3	1	MI	2	0
2	3	1	MI	2	0
2	3	1	MI	2	0
2	3	1	MI	2	0
2	3	1	MI	2	0
2	3	1	MI	2	0
2	3	1	MI	2	0
2	3	1	MI	2	0
2	3	1	MI	2	0
2	3	1	MI	2	0
2	3	1	MI	2	1
2	3	2	OB	2	0
2	3	2	OB	2	0
2	3	2	OB	2	0
2	3	2	OB	2	0
2	3	2	OB	2	0
2	3	2	OB	2	0
2	3	2	OB	2	0
2	3	2	OB	2	0
2	3	2	OB	2	0
2	3	2	OB	2	0
2	3	2	OB	2	0
2	3	2	OB	2	0
2	3	2	OB	2	0
2	3	2	OB	2	0
2	3	2	OB	2	0
2	3	2	OB	2	0
2	3	2	OB	2	0
2	3	2	OB	2	0
2	3	2	OB	2	0
2	3	2	OB	2	0
2	3	2	OB	2	0
2	3	2	OB	2	0
2	3	2	OB	2	0
2	3	2	OB	2	0
2	3	3	OB	2	0
2	3	3	OB	2	0
2	3	3	OB	2	0
2	3	3	OB	2	1
2	3	3	OB	2	0
2	3	3	OB	2	0
2	3	3	OB	2	0
2	3	3	OB	2	0
2	3	3	OB	2	0
2	3	3	OB	2	0
2	3	3	OB	2	0
2	3	3	OB	2	0
2	3	3	OB	2	0
2	3	3	OB	2	0
2	3	3	OB	2	0
2	3	3	OB	2	0
2	3	3	OB	2	0
2	3	3	OB	2	0
2	3	3	OB	2	0
2	3	3	OB	2	0
2	3	3	OB	2	0
2	3	3	OB	2	0
2	3	3	OB	2	0
2	3	3	OB	2	0
2	3	4	AL	2	0
2	3	4	AL	2	0
2	3	4	AL	2	0
2	3	4	AL	2	0
2	3	4	AL	2	0
2	3	4	AL	2	0
2	3	4	AL	2	0
2	3	4	AL	2	0
2	3	4	AL	2	0
2	3	4	AL	2	0
2	3	4	AL	2	0
2	3	4	AL	2	0
2	3	4	AL	2	0
2	3	4	AL	2	0
2	3	4	AL	2	0
2	3	4	AL	2	0
2	3	4	AL	2	0
2	3	4	AL	2	0
2	3	4	AL	2	0
2	3	4	AL	2	0
2	3	4	AL	2	0
2	3	4	AL	2	0
2	3	4	AL	2	0
2	3	4	AL	2	0
2	3	5	MI	2	0
2	3	5	MI	2	0
2	3	5	MI	2	0
2	3	5	MI	2	0
2	3	5	MI	2	0
2	3	5	MI	2	0
2	3	5	MI	2	0
2	3	5	MI	2	0
2	3	5	MI	2	0
2	3	5	MI	2	0
2	3	5	MI	2	0
2	3	5	MI	2	0
2	3	5	MI	2	0
2	3	5	MI	2	0
2	3	5	MI	2	0
2	3	5	MI	2	0
2	3	5	MI	2	0
2	3	5	MI	2	0
2	3	5	MI	2	0
2	3	5	MI	2	0
2	3	5	MI	2	0
2	3	5	MI	2	0
2	3	5	MI	2	0
2	3	5	MI	2	0
2	3	6	AL	2	0
2	3	6	AL	2	0
2	3	6	AL	2	0
2	3	6	AL	2	0
2	3	6	AL	2	0
2	3	6	AL	2	0
2	3	6	AL	2	0
2	3	6	AL	2	0
2	3	6	AL	2	0
2	3	6	AL	2	0
2	3	6	AL	2	0
2	3	6	AL	2	0
2	3	6	AL	2	0
2	3	6	AL	2	0
2	3	6	AL	2	0
2	3	6	AL	2	0
2	3	6	AL	2	0
2	3	6	AL	2	0
2	3	6	AL	2	0
2	3	6	AL	2	0
2	3	6	AL	2	0
2	3	6	AL	2	0
2	3	6	AL	2	0
2	3	6	AL	2	0
2	3	1	MI	2	0
2	3	1	MI	2	1
2	3	1	MI	2	0
2	3	1	MI	2	0
2	3	1	MI	2	0
2	3	1	MI	2	0
2	3	1	MI	2	0
2	3	1	MI	2	0
2	3	1	MI	2	0
2	3	1	MI	2	0
2	3	1	MI	2	1
2	3	1	MI	2	0
2	3	1	MI	2	0
2	3	1	MI	2	0
2	3	1	MI	2	0
2	3	1	MI	2	1
2	3	1	MI	2	1
2	3	1	MI	2	1
2	3	1	MI	2	0
2	3	1	MI	2	0
2	3	1	MI	2	0
2	3	1	MI	2	0
2	3	1	MI	2	0
2	3	1	MI	2	1
2	3	2	OB	2	0
2	3	2	OB	2	0
2	3	2	OB	2	0
2	3	2	OB	2	0
2	3	2	OB	2	0
2	3	2	OB	2	0
2	3	2	OB	2	0
2	3	2	OB	2	0
2	3	2	OB	2	0
2	3	2	OB	2	0
2	3	2	OB	2	0
2	3	2	OB	2	0
2	3	2	OB	2	0
2	3	2	OB	2	0
2	3	2	OB	2	0
2	3	2	OB	2	0
2	3	2	OB	2	0
2	3	2	OB	2	0
2	3	2	OB	2	0
2	3	2	OB	2	0
2	3	2	OB	2	0
2	3	2	OB	2	0
2	3	2	OB	2	0
2	3	2	OB	2	0
2	3	3	OB	2	0
2	3	3	OB	2	1
2	3	3	OB	2	0
2	3	3	OB	2	1
2	3	3	OB	2	0
2	3	3	OB	2	0
2	3	3	OB	2	0
2	3	3	OB	2	0
2	3	3	OB	2	0
2	3	3	OB	2	0
2	3	3	OB	2	0
2	3	3	OB	2	0
2	3	3	OB	2	0
2	3	3	OB	2	0
2	3	3	OB	2	0
2	3	3	OB	2	0
2	3	3	OB	2	0
2	3	3	OB	2	0
2	3	3	OB	2	0
2	3	3	OB	2	0
2	3	3	OB	2	0
2	3	3	OB	2	0
2	3	3	OB	2	0
2	3	4	AL	2	0
2	3	4	AL	2	0
2	3	4	AL	2	0
2	3	4	AL	2	0
2	3	4	AL	2	0
2	3	4	AL	2	0
2	3	4	AL	2	0
2	3	4	AL	2	0
2	3	4	AL	2	0
2	3	4	AL	2	0
2	3	4	AL	2	0
2	3	4	AL	2	0
2	3	4	AL	2	1
2	3	4	AL	2	0
2	3	4	AL	2	0
2	3	4	AL	2	0
2	3	4	AL	2	0
2	3	4	AL	2	0
2	3	4	AL	2	0
2	3	4	AL	2	0
2	3	4	AL	2	0
2	3	4	AL	2	0
2	3	4	AL	2	0
2	3	4	AL	2	0
2	3	5	MI	2	0
2	3	5	MI	2	0
2	3	5	MI	2	0
2	3	5	MI	2	0
2	3	5	MI	2	0
2	3	5	MI	2	0
2	3	5	MI	2	0
2	3	5	MI	2	0
2	3	5	MI	2	0
2	3	5	MI	2	0
2	3	5	MI	2	0
2	3	5	MI	2	0
2	3	5	MI	2	0
2	3	5	MI	2	0
2	3	5	MI	2	0
2	3	5	MI	2	0
2	3	5	MI	2	0
2	3	5	MI	2	0
2	3	5	MI	2	0
2	3	5	MI	2	1
2	3	5	MI	2	0
2	3	5	MI	2	0
2	3	5	MI	2	0
2	3	5	MI	2	0
2	3	6	AL	2	0
2	3	6	AL	2	0
2	3	6	AL	2	0
2	3	6	AL	2	0
2	3	6	AL	2	0
2	3	6	AL	2	0
2	3	6	AL	2	0
2	3	6	AL	2	0
[truncated: 7,996 more rows]
