# Supplementary material for: Use of organic material provided by an automatic enrichment device by weaner pigs and its influence on tail lesions
Source: PLoS One. 2024 Nov 1;19(11):e0309244. doi: 10.1371/journal.pone.0309244 (PMC11530003; doi:10.1371/journal.pone.0309244)
Supplement: S12 File — (XLSX) [file pone.0309244.s013.xlsx]

## Sheet: Tabelle1
Batch	Pen	Material	Supplies	tail_length_loss_binom
2	1	MI	4	0
2	1	MI	4	0
2	1	MI	4	0
2	1	MI	4	0
2	1	MI	4	0
2	1	MI	4	0
2	1	MI	4	0
2	1	MI	4	0
2	1	MI	4	0
2	1	MI	4	0
2	1	MI	4	0
2	1	MI	4	0
2	1	MI	4	0
2	1	MI	4	0
2	1	MI	4	0
2	1	MI	4	0
2	1	MI	4	0
2	1	MI	4	0
2	1	MI	4	0
2	1	MI	4	0
2	1	MI	4	0
2	1	MI	4	0
2	1	MI	4	0
2	1	MI	4	0
2	2	AL	4	0
2	2	AL	4	0
2	2	AL	4	0
2	2	AL	4	0
2	2	AL	4	0
2	2	AL	4	0
2	2	AL	4	0
2	2	AL	4	0
2	2	AL	4	0
2	2	AL	4	0
2	2	AL	4	0
2	2	AL	4	0
2	2	AL	4	0
2	2	AL	4	0
2	2	AL	4	0
2	2	AL	4	0
2	2	AL	4	0
2	2	AL	4	0
2	2	AL	4	0
2	2	AL	4	0
2	2	AL	4	0
2	2	AL	4	0
2	2	AL	4	0
2	2	AL	4	0
2	6	OB	4	0
2	6	OB	4	0
2	6	OB	4	0
2	6	OB	4	0
2	6	OB	4	0
2	6	OB	4	0
2	6	OB	4	0
2	6	OB	4	0
2	6	OB	4	0
2	6	OB	4	0
2	6	OB	4	0
2	6	OB	4	0
2	6	OB	4	0
2	6	OB	4	0
2	6	OB	4	0
2	6	OB	4	0
2	6	OB	4	0
2	6	OB	4	0
2	6	OB	4	0
2	6	OB	4	0
2	6	OB	4	0
2	6	OB	4	0
2	6	OB	4	0
2	6	OB	4	0
2	4	MI	4	0
2	4	MI	4	0
2	4	MI	4	0
2	4	MI	4	0
2	4	MI	4	0
2	4	MI	4	0
2	4	MI	4	0
2	4	MI	4	0
2	4	MI	4	0
2	4	MI	4	0
2	4	MI	4	0
2	4	MI	4	0
2	4	MI	4	0
2	4	MI	4	0
2	4	MI	4	0
2	4	MI	4	0
2	4	MI	4	0
2	4	MI	4	0
2	4	MI	4	0
2	4	MI	4	0
2	4	MI	4	0
2	4	MI	4	0
2	4	MI	4	0
2	4	MI	4	0
2	5	OB	4	0
2	5	OB	4	0
2	5	OB	4	0
2	5	OB	4	0
2	5	OB	4	0
2	5	OB	4	0
2	5	OB	4	0
2	5	OB	4	0
2	5	OB	4	0
2	5	OB	4	0
2	5	OB	4	0
2	5	OB	4	0
2	5	OB	4	0
2	5	OB	4	0
2	5	OB	4	0
2	5	OB	4	0
2	5	OB	4	0
2	5	OB	4	0
2	5	OB	4	0
2	5	OB	4	0
2	5	OB	4	0
2	5	OB	4	0
2	5	OB	4	0
2	5	OB	4	0
3	1	MI	2	1
3	1	MI	2	0
3	1	MI	2	1
3	1	MI	2	1
3	1	MI	2	1
3	1	MI	2	0
3	1	MI	2	0
3	1	MI	2	1
3	1	MI	2	1
3	1	MI	2	0
3	1	MI	2	0
3	1	MI	2	1
3	1	MI	2	0
3	1	MI	2	0
3	1	MI	2	0
3	1	MI	2	1
3	1	MI	2	0
3	1	MI	2	1
3	1	MI	2	1
3	1	MI	2	1
3	1	MI	2	1
3	1	MI	2	1
3	2	OB	2	0
3	2	OB	2	0
3	2	OB	2	0
3	2	OB	2	0
3	2	OB	2	1
3	2	OB	2	0
3	2	OB	2	0
3	2	OB	2	0
3	2	OB	2	0
3	2	OB	2	0
3	2	OB	2	0
3	2	OB	2	0
3	2	OB	2	0
3	2	OB	2	0
3	2	OB	2	1
3	2	OB	2	0
3	2	OB	2	0
3	2	OB	2	0
3	2	OB	2	0
3	2	OB	2	0
3	2	OB	2	0
3	2	OB	2	0
3	3	OB	2	1
3	3	OB	2	1
3	3	OB	2	1
3	3	OB	2	1
3	3	OB	2	1
3	3	OB	2	1
3	3	OB	2	1
3	3	OB	2	1
3	3	OB	2	0
3	3	OB	2	1
3	3	OB	2	1
3	3	OB	2	1
3	3	OB	2	1
3	3	OB	2	1
3	3	OB	2	1
3	3	OB	2	1
3	3	OB	2	0
3	3	OB	2	1
3	3	OB	2	0
3	3	OB	2	1
3	3	OB	2	1
3	3	OB	2	0
3	4	AL	2	0
3	4	AL	2	0
3	4	AL	2	0
3	4	AL	2	0
3	4	AL	2	0
3	4	AL	2	0
3	4	AL	2	0
3	4	AL	2	0
3	4	AL	2	0
3	4	AL	2	0
3	4	AL	2	0
3	4	AL	2	0
3	4	AL	2	0
3	4	AL	2	0
3	4	AL	2	0
3	4	AL	2	0
3	4	AL	2	0
3	4	AL	2	0
3	4	AL	2	1
3	4	AL	2	0
3	4	AL	2	0
3	4	AL	2	0
3	4	AL	2	0
3	4	AL	2	0
3	5	MI	2	0
3	5	MI	2	0
3	5	MI	2	0
3	5	MI	2	0
3	5	MI	2	0
3	5	MI	2	0
3	5	MI	2	0
3	5	MI	2	0
3	5	MI	2	0
3	5	MI	2	0
3	5	MI	2	0
3	5	MI	2	1
3	5	MI	2	0
3	5	MI	2	0
3	5	MI	2	0
3	5	MI	2	0
3	5	MI	2	0
3	5	MI	2	0
3	5	MI	2	0
3	5	MI	2	0
3	5	MI	2	0
3	5	MI	2	0
3	5	MI	2	0
3	5	MI	2	0
3	6	AL	2	0
3	6	AL	2	0
3	6	AL	2	0
3	6	AL	2	0
3	6	AL	2	0
3	6	AL	2	0
3	6	AL	2	0
3	6	AL	2	0
3	6	AL	2	0
3	6	AL	2	0
3	6	AL	2	0
3	6	AL	2	0
3	6	AL	2	0
3	6	AL	2	0
3	6	AL	2	0
3	6	AL	2	0
3	6	AL	2	0
3	6	AL	2	0
3	6	AL	2	0
3	6	AL	2	1
3	6	AL	2	0
3	6	AL	2	0
3	6	AL	2	0
4	1	OB	6	0
4	1	OB	6	0
4	1	OB	6	0
4	1	OB	6	0
4	1	OB	6	0
4	1	OB	6	0
4	1	OB	6	0
4	1	OB	6	0
4	1	OB	6	0
4	1	OB	6	0
4	1	OB	6	0
4	1	OB	6	0
4	1	OB	6	0
4	1	OB	6	0
4	1	OB	6	0
4	1	OB	6	0
4	1	OB	6	0
4	1	OB	6	0
4	1	OB	6	0
4	1	OB	6	0
4	1	OB	6	0
4	1	OB	6	0
4	1	OB	6	0
4	1	OB	6	0
4	2	AL	6	0
4	2	AL	6	0
4	2	AL	6	0
4	2	AL	6	0
4	2	AL	6	0
4	2	AL	6	0
4	2	AL	6	0
4	2	AL	6	0
4	2	AL	6	0
4	2	AL	6	0
4	2	AL	6	0
4	2	AL	6	0
4	2	AL	6	0
4	2	AL	6	0
4	2	AL	6	0
4	2	AL	6	0
4	2	AL	6	0
4	2	AL	6	0
4	2	AL	6	0
4	2	AL	6	0
4	2	AL	6	0
4	2	AL	6	0
4	2	AL	6	0
4	2	AL	6	0
4	3	OB	6	0
4	3	OB	6	0
4	3	OB	6	0
4	3	OB	6	0
4	3	OB	6	0
4	3	OB	6	0
4	3	OB	6	0
4	3	OB	6	0
4	3	OB	6	0
4	3	OB	6	0
4	3	OB	6	0
4	3	OB	6	0
4	3	OB	6	0
4	3	OB	6	0
4	3	OB	6	0
4	3	OB	6	0
4	3	OB	6	0
4	3	OB	6	0
4	3	OB	6	0
4	3	OB	6	0
4	3	OB	6	0
4	3	OB	6	0
4	3	OB	6	0
4	4	MI	6	0
4	4	MI	6	0
4	4	MI	6	0
4	4	MI	6	0
4	4	MI	6	0
4	4	MI	6	0
4	4	MI	6	0
4	4	MI	6	0
4	4	MI	6	1
4	4	MI	6	0
4	4	MI	6	0
4	4	MI	6	0
4	4	MI	6	0
4	4	MI	6	0
4	4	MI	6	1
4	4	MI	6	1
4	4	MI	6	0
4	4	MI	6	0
4	4	MI	6	0
4	4	MI	6	0
4	4	MI	6	0
4	4	MI	6	0
4	5	AL	6	0
4	5	AL	6	0
4	5	AL	6	0
4	5	AL	6	0
4	5	AL	6	0
4	5	AL	6	0
4	5	AL	6	0
4	5	AL	6	0
4	5	AL	6	0
4	5	AL	6	0
4	5	AL	6	0
4	5	AL	6	0
4	5	AL	6	0
4	5	AL	6	0
4	5	AL	6	0
4	5	AL	6	0
4	5	AL	6	0
4	5	AL	6	0
4	5	AL	6	0
4	5	AL	6	0
4	5	AL	6	0
4	5	AL	6	0
4	5	AL	6	0
4	5	AL	6	0
4	6	MI	6	0
4	6	MI	6	0
4	6	MI	6	0
4	6	MI	6	0
4	6	MI	6	0
4	6	MI	6	0
4	6	MI	6	0
4	6	MI	6	0
4	6	MI	6	0
4	6	MI	6	0
4	6	MI	6	0
4	6	MI	6	0
4	6	MI	6	0
4	6	MI	6	0
4	6	MI	6	0
4	6	MI	6	0
4	6	MI	6	0
4	6	MI	6	0
4	6	MI	6	0
4	6	MI	6	0
4	6	MI	6	0
4	6	MI	6	0
4	6	MI	6	0
4	6	MI	6	0
5	1	AL	4	1
5	1	AL	4	0
5	1	AL	4	1
5	1	AL	4	0
5	1	AL	4	0
5	1	AL	4	0
5	1	AL	4	0
5	1	AL	4	0
5	1	AL	4	0
5	1	AL	4	0
5	1	AL	4	0
5	1	AL	4	0
5	1	AL	4	0
5	1	AL	4	0
5	1	AL	4	0
5	1	AL	4	1
5	1	AL	4	0
5	1	AL	4	0
5	1	AL	4	0
5	1	AL	4	0
5	1	AL	4	0
5	1	AL	4	0
5	1	AL	4	0
5	1	AL	4	0
5	2	OB	4	0
5	2	OB	4	0
5	2	OB	4	0
5	2	OB	4	0
5	2	OB	4	0
5	2	OB	4	0
5	2	OB	4	0
5	2	OB	4	0
5	2	OB	4	0
5	2	OB	4	0
5	2	OB	4	0
5	2	OB	4	0
5	2	OB	4	0
5	2	OB	4	0
5	2	OB	4	0
5	2	OB	4	0
5	2	OB	4	0
5	2	OB	4	0
5	2	OB	4	0
5	2	OB	4	0
5	2	OB	4	0
5	2	OB	4	0
5	2	OB	4	0
5	2	OB	4	0
5	3	MI	4	0
5	3	MI	4	0
5	3	MI	4	0
5	3	MI	4	1
5	3	MI	4	0
5	3	MI	4	0
5	3	MI	4	0
5	3	MI	4	0
5	3	MI	4	0
5	3	MI	4	0
5	3	MI	4	0
5	3	MI	4	0
5	3	MI	4	0
5	3	MI	4	0
5	3	MI	4	0
5	3	MI	4	0
5	3	MI	4	0
5	3	MI	4	1
5	3	MI	4	0
5	3	MI	4	0
5	3	MI	4	0
5	3	MI	4	0
5	3	MI	4	0
5	3	MI	4	0
5	4	AL	4	0
5	4	AL	4	0
5	4	AL	4	0
5	4	AL	4	0
5	4	AL	4	0
5	4	AL	4	0
5	4	AL	4	0
5	4	AL	4	0
5	4	AL	4	0
5	4	AL	4	0
5	4	AL	4	0
5	4	AL	4	0
5	4	AL	4	0
5	4	AL	4	0
5	4	AL	4	0
5	4	AL	4	0
5	4	AL	4	0
5	4	AL	4	0
5	4	AL	4	0
5	4	AL	4	0
5	4	AL	4	0
5	4	AL	4	0
5	4	AL	4	0
5	4	AL	4	0
5	5	OB	4	0
5	5	OB	4	1
5	5	OB	4	1
5	5	OB	4	1
5	5	OB	4	1
5	5	OB	4	1
5	5	OB	4	1
5	5	OB	4	1
5	5	OB	4	1
5	5	OB	4	1
5	5	OB	4	1
5	5	OB	4	1
5	5	OB	4	1
5	5	OB	4	0
5	5	OB	4	1
5	5	OB	4	0
5	5	OB	4	1
5	5	OB	4	1
5	5	OB	4	0
5	5	OB	4	1
5	5	OB	4	1
5	5	OB	4	1
5	5	OB	4	1
5	6	MI	4	0
5	6	MI	4	0
5	6	MI	4	0
5	6	MI	4	0
5	6	MI	4	0
5	6	MI	4	0
5	6	MI	4	0
5	6	MI	4	0
5	6	MI	4	0
5	6	MI	4	0
5	6	MI	4	0
5	6	MI	4	0
5	6	MI	4	0
5	6	MI	4	0
5	6	MI	4	0
5	6	MI	4	0
5	6	MI	4	0
5	6	MI	4	0
5	6	MI	4	0
5	6	MI	4	0
5	6	MI	4	0
5	6	MI	4	0
5	6	MI	4	0
5	6	MI	4	0
6	1	MI	2	1
6	1	MI	2	1
6	1	MI	2	1
6	1	MI	2	1
6	1	MI	2	1
6	1	MI	2	1
6	1	MI	2	1
6	1	MI	2	1
6	1	MI	2	1
6	1	MI	2	1
6	1	MI	2	1
6	1	MI	2	0
6	1	MI	2	1
6	1	MI	2	1
6	1	MI	2	1
6	1	MI	2	1
6	1	MI	2	1
6	1	MI	2	1
6	1	MI	2	1
6	1	MI	2	1
6	1	MI	2	1
6	2	MI	2	0
6	2	MI	2	0
6	2	MI	2	0
6	2	MI	2	0
6	2	MI	2	0
6	2	MI	2	0
6	2	MI	2	0
6	2	MI	2	1
6	2	MI	2	0
6	2	MI	2	1
6	2	MI	2	1
6	2	MI	2	1
6	2	MI	2	0
6	2	MI	2	0
6	2	MI	2	0
6	2	MI	2	1
6	2	MI	2	0
6	2	MI	2	1
6	2	MI	2	0
6	2	MI	2	0
6	2	MI	2	1
6	3	OB	2	1
6	3	OB	2	1
6	3	OB	2	1
6	3	OB	2	1
6	3	OB	2	0
6	3	OB	2	1
6	3	OB	2	0
6	3	OB	2	0
6	3	OB	2	1
6	3	OB	2	1
6	3	OB	2	1
6	3	OB	2	1
6	3	OB	2	1
6	3	OB	2	1
6	3	OB	2	1
6	3	OB	2	0
6	3	OB	2	1
6	3	OB	2	0
6	3	OB	2	1
6	3	OB	2	0
6	3	OB	2	1
6	4	OB	2	0
6	4	OB	2	0
6	4	OB	2	1
6	4	OB	2	0
6	4	OB	2	1
6	4	OB	2	0
6	4	OB	2	0
6	4	OB	2	1
6	4	OB	2	1
6	4	OB	2	0
6	4	OB	2	0
6	4	OB	2	0
6	4	OB	2	1
6	4	OB	2	0
6	4	OB	2	0
6	4	OB	2	0
6	4	OB	2	0
6	4	OB	2	1
6	4	OB	2	0
6	4	OB	2	0
6	4	OB	2	0
6	4	OB	2	0
6	4	OB	2	1
6	5	AL	2	1
6	5	AL	2	0
6	5	AL	2	1
6	5	AL	2	0
6	5	AL	2	0
6	5	AL	2	0
6	5	AL	2	1
6	5	AL	2	1
6	5	AL	2	0
6	5	AL	2	0
6	5	AL	2	0
6	5	AL	2	1
6	5	AL	2	0
6	5	AL	2	0
6	5	AL	2	1
6	5	AL	2	0
6	5	AL	2	0
6	5	AL	2	0
6	5	AL	2	0
6	5	AL	2	0
6	5	AL	2	1
6	5	AL	2	1
6	5	AL	2	0
6	6	AL	2	0
6	6	AL	2	0
6	6	AL	2	0
6	6	AL	2	0
6	6	AL	2	0
6	6	AL	2	0
6	6	AL	2	0
6	6	AL	2	0
6	6	AL	2	1
6	6	AL	2	0
6	6	AL	2	0
6	6	AL	2	0
6	6	AL	2	0
6	6	AL	2	0
6	6	AL	2	0
6	6	AL	2	0
6	6	AL	2	0
6	6	AL	2	1
6	6	AL	2	1
6	6	AL	2	1
6	6	AL	2	0
7	1	OB	6	0
7	1	OB	6	1
7	1	OB	6	1
7	1	OB	6	1
7	1	OB	6	1
7	1	OB	6	1
7	1	OB	6	0
7	1	OB	6	0
7	1	OB	6	0
7	1	OB	6	0
7	1	OB	6	1
7	1	OB	6	0
7	1	OB	6	0
7	1	OB	6	0
7	1	OB	6	0
7	1	OB	6	1
7	1	OB	6	1
7	1	OB	6	1
7	1	OB	6	1
7	1	OB	6	1
7	1	OB	6	1
7	1	OB	6	1
7	1	OB	6	0
7	2	MI	6	0
7	2	MI	6	0
7	2	MI	6	0
7	2	MI	6	0
7	2	MI	6	0
7	2	MI	6	0
7	2	MI	6	0
7	2	MI	6	0
7	2	MI	6	0
7	2	MI	6	0
7	2	MI	6	0
7	2	MI	6	0
7	2	MI	6	0
7	2	MI	6	0
7	2	MI	6	0
7	2	MI	6	0
7	2	MI	6	0
7	2	MI	6	0
7	2	MI	6	0
7	2	MI	6	0
7	2	MI	6	0
7	2	MI	6	0
7	2	MI	6	0
7	2	MI	6	0
7	3	AL	6	0
7	3	AL	6	0
7	3	AL	6	0
7	3	AL	6	0
7	3	AL	6	0
7	3	AL	6	0
7	3	AL	6	0
7	3	AL	6	0
7	3	AL	6	0
7	3	AL	6	0
7	3	AL	6	0
7	3	AL	6	0
7	3	AL	6	0
7	3	AL	6	0
7	3	AL	6	0
7	3	AL	6	0
7	3	AL	6	0
7	3	AL	6	0
7	3	AL	6	0
7	3	AL	6	0
7	3	AL	6	0
7	3	AL	6	0
7	3	AL	6	0
7	3	AL	6	0
7	4	AL	6	1
7	4	AL	6	0
7	4	AL	6	1
7	4	AL	6	1
7	4	AL	6	1
7	4	AL	6	1
7	4	AL	6	1
7	4	AL	6	1
7	4	AL	6	1
7	4	AL	6	1
7	4	AL	6	1
7	4	AL	6	1
7	4	AL	6	1
7	4	AL	6	1
7	4	AL	6	1
7	4	AL	6	1
7	4	AL	6	0
7	4	AL	6	1
7	4	AL	6	1
7	4	AL	6	1
7	4	AL	6	0
7	4	AL	6	1
7	4	AL	6	1
7	4	AL	6	1
7	5	MI	6	0
7	5	MI	6	0
7	5	MI	6	0
7	5	MI	6	0
7	5	MI	6	0
7	5	MI	6	0
7	5	MI	6	0
7	5	MI	6	0
7	5	MI	6	0
7	5	MI	6	0
7	5	MI	6	0
7	5	MI	6	0
7	5	MI	6	0
7	5	MI	6	0
7	5	MI	6	0
7	5	MI	6	0
7	5	MI	6	0
7	5	MI	6	0
7	5	MI	6	0
7	5	MI	6	0
7	5	MI	6	0
7	5	MI	6	0
7	5	MI	6	0
7	5	MI	6	0
7	6	OB	6	0
7	6	OB	6	0
7	6	OB	6	1
7	6	OB	6	0
7	6	OB	6	0
7	6	OB	6	0
7	6	OB	6	0
7	6	OB	6	0
7	6	OB	6	0
7	6	OB	6	0
7	6	OB	6	0
7	6	OB	6	0
7	6	OB	6	0
7	6	OB	6	0
7	6	OB	6	0
7	6	OB	6	0
7	6	OB	6	0
7	6	OB	6	0
7	6	OB	6	0
7	6	OB	6	0
7	6	OB	6	0
7	6	OB	6	0
7	6	OB	6	0
7	6	OB	6	0
