# Supplementary material for: Use of organic material provided by an automatic enrichment device by weaner pigs and its influence on tail lesions
Source: PLoS One. 2024 Nov 1;19(11):e0309244. doi: 10.1371/journal.pone.0309244 (PMC11530003; doi:10.1371/journal.pone.0309244)
Supplement: S13 File — (XLSX) [file pone.0309244.s014.xlsx]

## Sheet: Tabelle1
Pen	Batch	Material	Supplies	ADG_rearing_total
1	2	MI	4	436.316
1	2	MI	4	631.842
1	2	MI	4	487.632
1	2	MI	4	503.421
1	2	MI	4	377.632
1	2	MI	4	513.421
1	2	MI	4	290
1	2	MI	4	466.053
1	2	MI	4	353.684
1	2	MI	4	467.105
1	2	MI	4	333.158
1	2	MI	4	390.789
1	2	MI	4	400.263
1	2	MI	4	474.474
1	2	MI	4	471.842
1	2	MI	4	468.684
1	2	MI	4	466.316
1	2	MI	4	420.526
1	2	MI	4	526.579
1	2	MI	4	646.053
1	2	MI	4	286.842
1	2	MI	4	420.263
1	2	MI	4	338.947
1	2	MI	4	574.474
2	2	AL	4	533.158
2	2	AL	4	394.211
2	2	AL	4	397.632
2	2	AL	4	454.474
2	2	AL	4	495.263
2	2	AL	4	589.474
2	2	AL	4	460.789
2	2	AL	4	495.526
2	2	AL	4	519.474
2	2	AL	4	356.579
2	2	AL	4	503.684
2	2	AL	4	458.947
2	2	AL	4	482.895
2	2	AL	4	526.579
2	2	AL	4	358.947
2	2	AL	4	445
2	2	AL	4	367.368
2	2	AL	4	345
2	2	AL	4	297.632
2	2	AL	4	558.947
2	2	AL	4	434.737
2	2	AL	4	427.368
2	2	AL	4	429.474
2	2	AL	4	397.632
6	2	OB	4	533.158
6	2	OB	4	376.316
6	2	OB	4	497.368
6	2	OB	4	401.316
6	2	OB	4	562.895
6	2	OB	4	402.368
6	2	OB	4	458.684
6	2	OB	4	430
6	2	OB	4	527.632
6	2	OB	4	368.158
6	2	OB	4	418.158
6	2	OB	4	468.947
6	2	OB	4	396.842
6	2	OB	4	416.579
6	2	OB	4	450
6	2	OB	4	414.211
6	2	OB	4	496.579
6	2	OB	4	350.263
6	2	OB	4	372.895
6	2	OB	4	367.632
6	2	OB	4	261.579
6	2	OB	4	472.368
6	2	OB	4	414.211
6	2	OB	4	352.105
4	2	MI	4	335.263
4	2	MI	4	205.526
4	2	MI	4	419.474
4	2	MI	4	501.579
4	2	MI	4	302.632
4	2	MI	4	453.684
4	2	MI	4	469.474
4	2	MI	4	469.474
4	2	MI	4	325.789
4	2	MI	4	443.421
4	2	MI	4	499.211
4	2	MI	4	404.474
4	2	MI	4	440.789
4	2	MI	4	439.474
4	2	MI	4	533.421
4	2	MI	4	378.158
4	2	MI	4	409.737
4	2	MI	4	384.737
4	2	MI	4	387.105
4	2	MI	4	428.421
4	2	MI	4	467.368
4	2	MI	4	447.895
4	2	MI	4	443.158
4	2	MI	4	355
5	2	OB	4	457.632
5	2	OB	4	558.684
5	2	OB	4	525.526
5	2	OB	4	494.474
5	2	OB	4	481.316
5	2	OB	4	706.842
5	2	OB	4	415.789
5	2	OB	4	471.053
5	2	OB	4	608.684
5	2	OB	4	464.474
5	2	OB	4	494.737
5	2	OB	4	470.526
5	2	OB	4	516.053
5	2	OB	4	441.842
5	2	OB	4	669.737
5	2	OB	4	460
5	2	OB	4	354.211
5	2	OB	4	501.579
5	2	OB	4	680
5	2	OB	4	592.632
5	2	OB	4	397.368
5	2	OB	4	297.368
5	2	OB	4	473.158
5	2	OB	4	498.947
1	3	MI	2	553.684
1	3	MI	2	536.316
1	3	MI	2	423.684
1	3	MI	2	387.895
1	3	MI	2	549.737
1	3	MI	2	452.632
1	3	MI	2	578.684
1	3	MI	2	423.947
1	3	MI	2	530.526
1	3	MI	2	527.368
1	3	MI	2	413.684
1	3	MI	2	657.632
1	3	MI	2	437.368
1	3	MI	2	590.263
1	3	MI	2	434.211
1	3	MI	2	638.947
1	3	MI	2	486.579
1	3	MI	2	697.895
1	3	MI	2	304.211
1	3	MI	2	590.263
1	3	MI	2	471.316
1	3	MI	2	386.316
2	3	OB	2	559.474
2	3	OB	2	506.579
2	3	OB	2	725.789
2	3	OB	2	311.053
2	3	OB	2	575.526
2	3	OB	2	323.158
2	3	OB	2	462.368
2	3	OB	2	438.158
2	3	OB	2	385
2	3	OB	2	424.474
2	3	OB	2	327.368
2	3	OB	2	488.947
2	3	OB	2	502.105
2	3	OB	2	511.053
2	3	OB	2	350.263
2	3	OB	2	495
2	3	OB	2	370.263
2	3	OB	2	641.053
2	3	OB	2	491.579
2	3	OB	2	506.316
2	3	OB	2	449.211
2	3	OB	2	560.789
3	3	OB	2	427.632
3	3	OB	2	535.263
3	3	OB	2	525.526
3	3	OB	2	348.947
3	3	OB	2	518.421
3	3	OB	2	456.842
3	3	OB	2	494.211
3	3	OB	2	491.316
3	3	OB	2	536.316
3	3	OB	2	452.368
3	3	OB	2	465
3	3	OB	2	601.053
3	3	OB	2	455.526
3	3	OB	2	494.474
3	3	OB	2	550.263
3	3	OB	2	472.895
3	3	OB	2	308.947
3	3	OB	2	381.053
3	3	OB	2	679.474
3	3	OB	2	460.263
3	3	OB	2	547.895
3	3	OB	2	573.158
4	3	AL	2	481.579
4	3	AL	2	448.684
4	3	AL	2	397.105
4	3	AL	2	418.684
4	3	AL	2	392.895
4	3	AL	2	585.789
4	3	AL	2	515.263
4	3	AL	2	490.789
4	3	AL	2	466.842
4	3	AL	2	400
4	3	AL	2	468.947
4	3	AL	2	349.737
4	3	AL	2	441.579
4	3	AL	2	487.895
4	3	AL	2	402.895
4	3	AL	2	357.632
4	3	AL	2	572.105
4	3	AL	2	404.474
4	3	AL	2	549.737
4	3	AL	2	469.737
4	3	AL	2	457.368
4	3	AL	2	389.211
4	3	AL	2	560.789
4	3	AL	2	479.474
5	3	MI	2	440
5	3	MI	2	533.947
5	3	MI	2	394.474
5	3	MI	2	526.579
5	3	MI	2	516.316
5	3	MI	2	525.526
5	3	MI	2	627.895
5	3	MI	2	472.368
5	3	MI	2	618.947
5	3	MI	2	522.368
5	3	MI	2	540
5	3	MI	2	550.263
5	3	MI	2	431.579
5	3	MI	2	497.368
5	3	MI	2	565.789
5	3	MI	2	430.526
5	3	MI	2	525.526
5	3	MI	2	510.789
5	3	MI	2	349.737
5	3	MI	2	594.737
5	3	MI	2	423.158
5	3	MI	2	448.421
5	3	MI	2	477.368
5	3	MI	2	392.895
6	3	AL	2	370.789
6	3	AL	2	390.526
6	3	AL	2	501.053
6	3	AL	2	490.263
6	3	AL	2	543.947
6	3	AL	2	568.158
6	3	AL	2	538.947
6	3	AL	2	402.105
6	3	AL	2	296.053
6	3	AL	2	486.842
6	3	AL	2	367.368
6	3	AL	2	337.368
6	3	AL	2	636.579
6	3	AL	2	572.895
6	3	AL	2	500
6	3	AL	2	560.789
6	3	AL	2	358.158
6	3	AL	2	586.053
6	3	AL	2	603.947
6	3	AL	2	304.737
6	3	AL	2	467.895
6	3	AL	2	436.316
6	3	AL	2	443.684
1	4	OB	6	389.211
1	4	OB	6	515.789
1	4	OB	6	362.632
1	4	OB	6	350.789
1	4	OB	6	325
1	4	OB	6	387.632
1	4	OB	6	436.579
1	4	OB	6	498.684
1	4	OB	6	416.316
1	4	OB	6	411.579
1	4	OB	6	490.789
1	4	OB	6	389.474
1	4	OB	6	468.421
1	4	OB	6	448.947
1	4	OB	6	323.947
1	4	OB	6	500
1	4	OB	6	371.053
1	4	OB	6	486.053
1	4	OB	6	416.053
1	4	OB	6	679.474
1	4	OB	6	530.263
1	4	OB	6	451.316
1	4	OB	6	430.789
1	4	OB	6	494.211
2	4	AL	6	311.053
2	4	AL	6	489.211
2	4	AL	6	503.947
2	4	AL	6	462.895
2	4	AL	6	301.316
2	4	AL	6	412.895
2	4	AL	6	409.737
2	4	AL	6	359.211
2	4	AL	6	416.316
2	4	AL	6	463.684
2	4	AL	6	483.684
2	4	AL	6	467.632
2	4	AL	6	581.053
2	4	AL	6	417.105
2	4	AL	6	404.737
2	4	AL	6	408.421
2	4	AL	6	506.842
2	4	AL	6	426.579
2	4	AL	6	486.053
2	4	AL	6	402.368
2	4	AL	6	453.947
2	4	AL	6	589.474
2	4	AL	6	382.368
2	4	AL	6	429.474
3	4	OB	6	459.211
3	4	OB	6	508.158
3	4	OB	6	336.842
3	4	OB	6	666.316
3	4	OB	6	442.632
3	4	OB	6	387.895
3	4	OB	6	308.158
3	4	OB	6	435.789
3	4	OB	6	343.947
3	4	OB	6	551.579
3	4	OB	6	354.474
3	4	OB	6	380.526
3	4	OB	6	515.263
3	4	OB	6	644.474
3	4	OB	6	391.316
3	4	OB	6	490.263
3	4	OB	6	505.789
3	4	OB	6	448.684
3	4	OB	6	454.474
3	4	OB	6	492.895
3	4	OB	6	571.842
3	4	OB	6	427.895
3	4	OB	6	373.947
4	4	MI	6	390.789
4	4	MI	6	470
4	4	MI	6	537.632
4	4	MI	6	447.895
4	4	MI	6	533.947
4	4	MI	6	388.947
4	4	MI	6	355.263
4	4	MI	6	635.526
4	4	MI	6	519.474
4	4	MI	6	570.789
4	4	MI	6	497.632
4	4	MI	6	555.263
4	4	MI	6	456.579
4	4	MI	6	610.789
4	4	MI	6	475.263
4	4	MI	6	459.737
4	4	MI	6	462.895
4	4	MI	6	463.684
4	4	MI	6	418.421
4	4	MI	6	492.632
4	4	MI	6	401.053
4	4	MI	6	505.526
5	4	AL	6	465.263
5	4	AL	6	497.105
5	4	AL	6	370.789
5	4	AL	6	582.632
5	4	AL	6	423.684
5	4	AL	6	480.263
5	4	AL	6	328.947
5	4	AL	6	594.211
5	4	AL	6	552.368
5	4	AL	6	489.737
5	4	AL	6	551.053
5	4	AL	6	419.474
5	4	AL	6	314.474
5	4	AL	6	358.947
5	4	AL	6	378.684
5	4	AL	6	367.105
5	4	AL	6	520.526
5	4	AL	6	272.632
5	4	AL	6	675.789
5	4	AL	6	421.053
5	4	AL	6	540.263
5	4	AL	6	530
5	4	AL	6	402.632
5	4	AL	6	525
6	4	MI	6	542.105
6	4	MI	6	402.368
6	4	MI	6	286.053
6	4	MI	6	434.211
6	4	MI	6	520
6	4	MI	6	403.684
6	4	MI	6	493.947
6	4	MI	6	279.211
6	4	MI	6	417.895
6	4	MI	6	382.632
6	4	MI	6	540
6	4	MI	6	196.053
6	4	MI	6	351.053
6	4	MI	6	346.579
6	4	MI	6	530.263
6	4	MI	6	394.737
6	4	MI	6	445.263
6	4	MI	6	424.737
6	4	MI	6	613.947
6	4	MI	6	294.737
6	4	MI	6	410.526
6	4	MI	6	375.789
6	4	MI	6	467.895
6	4	MI	6	570.263
1	5	AL	4	536.316
1	5	AL	4	613.947
1	5	AL	4	503.947
1	5	AL	4	467.105
1	5	AL	4	436.316
1	5	AL	4	496.579
1	5	AL	4	473.421
1	5	AL	4	455.263
1	5	AL	4	533.158
1	5	AL	4	447.895
1	5	AL	4	432.368
1	5	AL	4	486.842
1	5	AL	4	483.421
1	5	AL	4	517.105
1	5	AL	4	474.474
1	5	AL	4	462.895
1	5	AL	4	509.474
1	5	AL	4	464.211
1	5	AL	4	426.316
1	5	AL	4	489.211
1	5	AL	4	536.316
1	5	AL	4	611.842
1	5	AL	4	445.263
1	5	AL	4	504.211
2	5	OB	4	402.368
2	5	OB	4	422.368
2	5	OB	4	330.526
2	5	OB	4	425.789
2	5	OB	4	557.632
2	5	OB	4	537.368
2	5	OB	4	417.105
2	5	OB	4	454.737
2	5	OB	4	450.263
2	5	OB	4	384.474
2	5	OB	4	368.421
2	5	OB	4	492.105
2	5	OB	4	517.105
2	5	OB	4	421.053
2	5	OB	4	325.263
2	5	OB	4	567.105
2	5	OB	4	314.211
2	5	OB	4	456.579
2	5	OB	4	368.421
2	5	OB	4	536.579
2	5	OB	4	420
2	5	OB	4	483.947
2	5	OB	4	352.368
2	5	OB	4	507.368
3	5	MI	4	441.842
3	5	MI	4	423.158
3	5	MI	4	467.368
3	5	MI	4	395
3	5	MI	4	536.316
3	5	MI	4	439.474
3	5	MI	4	375.526
3	5	MI	4	488.947
3	5	MI	4	389.474
3	5	MI	4	537.368
3	5	MI	4	444.211
3	5	MI	4	487.895
3	5	MI	4	476.842
3	5	MI	4	438.421
3	5	MI	4	548.947
3	5	MI	4	347.632
3	5	MI	4	402.895
3	5	MI	4	559.211
3	5	MI	4	437.105
3	5	MI	4	428.947
3	5	MI	4	419.737
3	5	MI	4	490.263
3	5	MI	4	572.105
3	5	MI	4	485.789
4	5	AL	4	526.316
4	5	AL	4	480.789
4	5	AL	4	545
4	5	AL	4	386.579
4	5	AL	4	555.789
4	5	AL	4	400.789
4	5	AL	4	398.158
4	5	AL	4	367.895
4	5	AL	4	475.526
4	5	AL	4	518.421
4	5	AL	4	588.947
4	5	AL	4	518.947
4	5	AL	4	502.895
4	5	AL	4	363.421
4	5	AL	4	530.789
4	5	AL	4	472.368
4	5	AL	4	458.421
4	5	AL	4	462.368
4	5	AL	4	495.526
4	5	AL	4	372.368
4	5	AL	4	454.737
4	5	AL	4	393.421
4	5	AL	4	485.526
4	5	AL	4	389.211
5	5	OB	4	566.579
5	5	OB	4	274.737
5	5	OB	4	394.737
5	5	OB	4	467.368
5	5	OB	4	497.895
5	5	OB	4	355.263
5	5	OB	4	502.105
5	5	OB	4	415.263
5	5	OB	4	458.684
5	5	OB	4	485.263
5	5	OB	4	459.474
5	5	OB	4	549.474
5	5	OB	4	455.526
5	5	OB	4	572.105
5	5	OB	4	327.632
5	5	OB	4	494.737
5	5	OB	4	367.895
5	5	OB	4	571.053
5	5	OB	4	555.789
5	5	OB	4	539.737
5	5	OB	4	331.842
5	5	OB	4	532.895
5	5	OB	4	337.368
6	5	MI	4	532.368
6	5	MI	4	528.158
6	5	MI	4	539.737
6	5	MI	4	452.895
6	5	MI	4	440
6	5	MI	4	471.053
6	5	MI	4	594.474
6	5	MI	4	559.211
6	5	MI	4	412.105
6	5	MI	4	474.474
6	5	MI	4	501.316
6	5	MI	4	494.737
6	5	MI	4	469.474
6	5	MI	4	489.474
6	5	MI	4	557.368
6	5	MI	4	423.158
6	5	MI	4	324.474
6	5	MI	4	546.316
6	5	MI	4	363.684
6	5	MI	4	546.316
6	5	MI	4	386.579
6	5	MI	4	436.316
6	5	MI	4	478.684
6	5	MI	4	399.211
1	6	MI	2	446.842
1	6	MI	2	661.053
1	6	MI	2	577.105
1	6	MI	2	512.368
1	6	MI	2	508.158
1	6	MI	2	459.474
1	6	MI	2	410.263
1	6	MI	2	428.421
1	6	MI	2	313.158
1	6	MI	2	452.895
1	6	MI	2	530
1	6	MI	2	530
1	6	MI	2	469.737
1	6	MI	2	510
1	6	MI	2	546.579
1	6	MI	2	460
1	6	MI	2	488.158
1	6	MI	2	361.579
1	6	MI	2	562.368
1	6	MI	2	517.368
1	6	MI	2	468.947
2	6	MI	2	381.053
2	6	MI	2	443.158
2	6	MI	2	416.316
2	6	MI	2	443.684
2	6	MI	2	375.789
2	6	MI	2	471.316
2	6	MI	2	482.632
2	6	MI	2	460.263
2	6	MI	2	386.579
2	6	MI	2	474.474
2	6	MI	2	437.895
2	6	MI	2	302.895
2	6	MI	2	362.368
2	6	MI	2	416.053
2	6	MI	2	488.947
2	6	MI	2	476.316
2	6	MI	2	423.684
2	6	MI	2	537.895
2	6	MI	2	450
2	6	MI	2	408.947
2	6	MI	2	420
3	6	OB	2	392.895
3	6	OB	2	376.842
3	6	OB	2	480.263
3	6	OB	2	357.368
3	6	OB	2	378.684
3	6	OB	2	381.316
3	6	OB	2	563.947
3	6	OB	2	411.842
3	6	OB	2	523.684
3	6	OB	2	505.526
3	6	OB	2	430.263
3	6	OB	2	522.632
3	6	OB	2	501.316
3	6	OB	2	577.368
3	6	OB	2	481.053
3	6	OB	2	430.526
3	6	OB	2	355
3	6	OB	2	355.263
3	6	OB	2	475.263
3	6	OB	2	520
3	6	OB	2	363.947
4	6	OB	2	675.789
4	6	OB	2	571.053
4	6	OB	2	431.053
4	6	OB	2	454.474
4	6	OB	2	310
4	6	OB	2	383.158
4	6	OB	2	487.368
4	6	OB	2	626.579
4	6	OB	2	406.053
4	6	OB	2	504.737
4	6	OB	2	231.579
4	6	OB	2	617.368
4	6	OB	2	474.737
4	6	OB	2	431.053
4	6	OB	2	410.263
4	6	OB	2	547.368
4	6	OB	2	478.158
4	6	OB	2	306.579
4	6	OB	2	430
4	6	OB	2	505
4	6	OB	2	592.105
4	6	OB	2	370.789
5	6	AL	2	377.368
5	6	AL	2	280
5	6	AL	2	504.474
5	6	AL	2	445.526
5	6	AL	2	405.263
5	6	AL	2	369.474
5	6	AL	2	518.158
5	6	AL	2	435.526
5	6	AL	2	405.263
5	6	AL	2	467.632
5	6	AL	2	372.895
5	6	AL	2	339.474
5	6	AL	2	478.421
5	6	AL	2	371.579
5	6	AL	2	413.158
5	6	AL	2	389.474
5	6	AL	2	298.421
5	6	AL	2	384.211
5	6	AL	2	345.526
5	6	AL	2	525.526
5	6	AL	2	454.211
5	6	AL	2	366.579
5	6	AL	2	405
6	6	AL	2	310.263
6	6	AL	2	367.632
6	6	AL	2	517.368
6	6	AL	2	436.842
6	6	AL	2	357.368
6	6	AL	2	619.474
6	6	AL	2	547.632
6	6	AL	2	423.684
6	6	AL	2	371.842
6	6	AL	2	446.579
6	6	AL	2	353.158
6	6	AL	2	343.947
6	6	AL	2	356.316
6	6	AL	2	535.526
6	6	AL	2	392.895
6	6	AL	2	451.316
6	6	AL	2	359.211
6	6	AL	2	440.526
6	6	AL	2	389.211
6	6	AL	2	402.895
6	6	AL	2	459.474
1	7	OB	6	481.053
1	7	OB	6	554.737
1	7	OB	6	492.632
1	7	OB	6	542.368
1	7	OB	6	330.263
1	7	OB	6	542.105
1	7	OB	6	479.211
1	7	OB	6	540
1	7	OB	6	456.053
1	7	OB	6	508.684
1	7	OB	6	371.842
1	7	OB	6	460.263
1	7	OB	6	553.421
1	7	OB	6	508.947
1	7	OB	6	528.947
1	7	OB	6	494.737
1	7	OB	6	453.684
1	7	OB	6	553.158
1	7	OB	6	461.053
1	7	OB	6	414.474
1	7	OB	6	549.474
1	7	OB	6	491.842
1	7	OB	6	579.737
2	7	MI	6	426.316
2	7	MI	6	482.368
2	7	MI	6	587.368
2	7	MI	6	590.789
2	7	MI	6	383.158
2	7	MI	6	625.789
2	7	MI	6	446.316
2	7	MI	6	455
2	7	MI	6	417.368
2	7	MI	6	575
2	7	MI	6	568.158
2	7	MI	6	472.895
2	7	MI	6	480.263
2	7	MI	6	509.474
2	7	MI	6	325.526
2	7	MI	6	579.211
2	7	MI	6	571.579
2	7	MI	6	439.474
2	7	MI	6	470.789
2	7	MI	6	363.158
2	7	MI	6	460.526
2	7	MI	6	547.632
2	7	MI	6	518.158
2	7	MI	6	567.895
3	7	AL	6	333.947
3	7	AL	6	383.947
3	7	AL	6	520.526
3	7	AL	6	324.474
3	7	AL	6	429.474
3	7	AL	6	338.947
3	7	AL	6	380.789
3	7	AL	6	473.158
3	7	AL	6	480.526
3	7	AL	6	436.579
3	7	AL	6	378.947
3	7	AL	6	280.263
3	7	AL	6	609.211
3	7	AL	6	427.368
3	7	AL	6	502.632
3	7	AL	6	429.211
3	7	AL	6	436.842
3	7	AL	6	424.211
3	7	AL	6	502.632
3	7	AL	6	397.632
3	7	AL	6	559.474
3	7	AL	6	490
3	7	AL	6	458.158
3	7	AL	6	454.474
4	7	AL	6	578.158
4	7	AL	6	430
4	7	AL	6	453.947
4	7	AL	6	375.526
4	7	AL	6	402.895
4	7	AL	6	492.632
4	7	AL	6	494.211
4	7	AL	6	619.211
4	7	AL	6	312.368
4	7	AL	6	425
4	7	AL	6	286.842
4	7	AL	6	631.053
4	7	AL	6	499.737
4	7	AL	6	538.947
4	7	AL	6	446.053
4	7	AL	6	362.895
4	7	AL	6	494.211
4	7	AL	6	409.737
4	7	AL	6	415.263
4	7	AL	6	411.842
4	7	AL	6	359.474
4	7	AL	6	470.263
4	7	AL	6	485.526
4	7	AL	6	404.211
5	7	MI	6	526.316
5	7	MI	6	573.421
5	7	MI	6	531.842
5	7	MI	6	426.316
5	7	MI	6	445.526
5	7	MI	6	413.421
5	7	MI	6	408.158
5	7	MI	6	425.263
5	7	MI	6	468.158
5	7	MI	6	461.316
5	7	MI	6	399.211
5	7	MI	6	497.632
5	7	MI	6	479.474
5	7	MI	6	517.368
5	7	MI	6	583.947
5	7	MI	6	402.632
5	7	MI	6	486.842
5	7	MI	6	420.263
5	7	MI	6	459.474
5	7	MI	6	446.579
5	7	MI	6	461.053
6	7	OB	6	465.789
6	7	OB	6	479.211
6	7	OB	6	462.632
6	7	OB	6	579.737
6	7	OB	6	495.526
6	7	OB	6	513.158
6	7	OB	6	528.684
6	7	OB	6	500.526
6	7	OB	6	551.053
6	7	OB	6	524.737
6	7	OB	6	480.789
6	7	OB	6	525
6	7	OB	6	489.474
6	7	OB	6	554.474
6	7	OB	6	527.632
6	7	OB	6	601.053
6	7	OB	6	571.053
6	7	OB	6	463.684
6	7	OB	6	516.579
6	7	OB	6	475.263
6	7	OB	6	557.895
6	7	OB	6	648.158
6	7	OB	6	480.789
6	7	OB	6	516.842
